# Supplementary material for: Defining expansions and perturbations to the RNA polymerase III transcriptome and epitranscriptome by modified direct RNA nanopore sequencing
Source: Nat Commun. 2026 Jan 6;17:143. doi: 10.1038/s41467-025-68230-1 (PMC12775064; doi:10.1038/s41467-025-68230-1)
Supplement: Supplementary file 3 — Supplementary Data 1 [file 41467_2025_68230_MOESM3_ESM.xlsx]

## Sheet: Supplementary Data 1
tRNA_id	ARPE-19 #1 (k)	ARPE-19 #2 (k)	ARPE-19 siLa #1 (k)	mock vs siLa (delta k)
tRNA-Tyr-GTA-2-1	-0.0112945	-0.0153367	-0.121261	-0.107946
tRNA-Arg-TCG-3-1	-0.0252036	-0.0373379	-0.12114	-0.0898695
tRNA-Cys-GCA-4-1	-0.0472552	-0.0411872	-0.129979	-0.085758
tRNA-Ser-TGA-4-1	-0.0412513	-0.0541895	-0.118135	-0.0704149
tRNA-Arg-CCG-1-2	-0.0594866	-0.0642141	-0.12626	-0.0644097
tRNA-Ala-AGC-8-1	-0.0269436	-0.0463015	-0.0965699	-0.0599473
tRNA-Thr-AGT-2-1	-0.0354823	-0.0368915	-0.0922619	-0.056075
tRNA-Trp-CCA-2-1	-0.0378102	-0.0384811	-0.0929657	-0.05482
tRNA-Ser-AGA-2-2	-0.0642399	-0.0774657	-0.124041	-0.0531885
tRNA-Thr-TGT-1-1	-0.0624829	-0.0604784	-0.113395	-0.0519142
tRNA-Asn-GTT-2-6	-0.0250697	-0.0368171	-0.0794858	-0.0485424
tRNA-Ala-TGC-3-1	-0.0134211	-0.0122658	-0.058329	-0.0454855
tRNA-Ser-AGA-2-6	-0.0274047	-0.0341545	-0.0758925	-0.0451129
tRNA-Arg-CCG-1-3	-0.0512465	-0.0509279	-0.0952301	-0.0441429
tRNA-Ala-TGC-3-2	-0.00584862	-0.00892469	-0.0509973	-0.0436106
tRNA-Arg-ACG-1-3	-0.0343433	-0.0363062	-0.0786617	-0.043337
tRNA-Leu-TAA-1-1	-0.0109816	-0.0150874	-0.0561733	-0.0431388
tRNA-Leu-TAA-3-1	-0.0241178	-0.0340519	-0.0718658	-0.0427809
tRNA-Ala-CGC-3-1	-0.0135163	-0.0187168	-0.0587056	-0.042589
tRNA-Ser-AGA-2-1	-0.0724632	-0.0836866	-0.118248	-0.0401731
tRNA-Ser-CGA-4-1	-0.0299026	-0.0295368	-0.0697263	-0.0400065
tRNA-Arg-TCT-3-2	-0.0366386	-0.0363571	-0.0728667	-0.0363689
tRNA-Asn-GTT-1-1	-0.0405122	-0.0414342	-0.0749672	-0.033994
tRNA-Asn-GTT-2-5	-0.036256	-0.0304666	-0.0669748	-0.0336135
tRNA-Arg-ACG-2-1	-0.00606729	-0.00758891	-0.0399487	-0.0331206
tRNA-Ser-TGA-3-1	-0.0486214	-0.0484644	-0.0804333	-0.0318904
tRNA-Cys-GCA-8-1	-0.0266688	-0.0280434	-0.0572236	-0.0298675
tRNA-Arg-CCG-2-1	-0.0298433	-0.0335663	-0.0606942	-0.0289894
tRNA-Thr-AGT-1-3	-0.0631193	-0.0623458	-0.0913287	-0.0285961
tRNA-Phe-GAA-1-4	-0.0201427	-0.0208458	-0.0477582	-0.0272639
tRNA-Ala-AGC-2-2	-0.0232259	-0.0222896	-0.049519	-0.0267613
tRNA-Thr-AGT-6-1	-0.017604	-0.0209943	-0.0454717	-0.0261726
tRNA-Ser-GCT-4-2	-0.0292593	-0.0307009	-0.0554831	-0.025503
tRNA-Met-CAT-3-2	-0.0205742	-0.0222604	-0.0460767	-0.0246594
tRNA-Cys-GCA-9-1	-0.039576	-0.0429283	-0.0654083	-0.0241562
tRNA-Tyr-GTA-1-1	-0.00747724	-0.0112094	-0.0333505	-0.0240072
tRNA-Tyr-GTA-5-5	-0.0149485	-0.0211469	-0.0418088	-0.0237611
tRNA-Met-CAT-1-1	-0.0445107	-0.044612	-0.0673421	-0.0227807
tRNA-Pro-AGG-2-7	-0.0542286	-0.0507966	-0.0751498	-0.0226372
tRNA-Val-CAC-1-6	-0.0369082	-0.0413858	-0.0617447	-0.0225977
tRNA-Tyr-GTA-5-1	-0.0129244	-0.0176626	-0.037704	-0.0224104
tRNA-Asn-GTT-2-4	-0.023312	-0.0255885	-0.0462793	-0.021829
tRNA-Arg-CCT-3-1	-0.060229	-0.0418602	-0.0725556	-0.0215111
tRNA-Asn-GTT-2-3	-0.0184659	-0.0193689	-0.0399777	-0.0210603
tRNA-Glu-TTC-1-1	-0.0514869	-0.0513503	-0.07244	-0.0210215
tRNA-Ser-CGA-1-1	-0.080214	-0.0755794	-0.0988349	-0.0209382
tRNA-Pro-CGG-1-1	-0.0628133	-0.0557941	-0.0799896	-0.0206859
tRNA-Ser-GCT-3-1	-0.0201025	-0.0206586	-0.0407816	-0.0204011
tRNA-Val-CAC-1-7	-0.0666073	-0.0582022	-0.0822136	-0.0198088
tRNA-Leu-TAG-2-1	-0.00652716	-0.0122783	-0.0291521	-0.0197494
tRNA-Leu-CAG-1-6	-0.0174963	-0.0178116	-0.0358965	-0.0182425
tRNA-Leu-TAG-1-1	-0.0165419	-0.0150993	-0.0336361	-0.0178156
tRNA-Thr-TGT-3-1	-0.0207269	-0.0202675	-0.0380832	-0.017586
tRNA-Ser-AGA-2-5	-0.0256969	-0.0312568	-0.0460522	-0.0175753
tRNA-Lys-TTT-3-1	-0.0234734	-0.0180154	-0.037926	-0.0171816
tRNA-Arg-TCT-2-1	-0.0128943	-0.0169613	-0.0315591	-0.0166314
ENST00000647846.1	-0.0603444	-0.0599364	-0.0764124	-0.016272
tRNA-Met-CAT-2-1	-0.0242475	-0.0208979	-0.0387995	-0.0162268
tRNA-Glu-TTC-2-1	-0.0612113	-0.0621314	-0.0770592	-0.0153878
tRNA-Arg-CCT-4-1	-0.0635579	-0.0555004	-0.0748038	-0.0152746
tRNA-Ile-AAT-4-1	-0.0187992	-0.0200967	-0.0343429	-0.0148949
tRNA-Thr-TGT-4-1	-0.00155831	-0.0115859	-0.0210499	-0.0144778
tRNA-Glu-TTC-1-2	-0.0530958	-0.0534494	-0.0676283	-0.0143557
tRNA-Cys-GCA-2-4	-0.040107	-0.0414444	-0.0550837	-0.014308
tRNA-Val-CAC-5-1	-0.073454	-0.0612104	-0.081215	-0.0138827
tRNA-Ala-TGC-4-1	-0.0113567	-0.00911431	-0.0241137	-0.0138782
tRNA-Glu-TTC-4-2	-0.0224585	-0.016186	-0.0331426	-0.0138204
tRNA-Leu-CAG-1-7	-0.00651672	-0.0101791	-0.0214673	-0.0131193
tRNA-Trp-CCA-4-1	-0.0296999	-0.0269687	-0.041366	-0.0130317
tRNA-Pro-CGG-2-1	-0.0528204	-0.0442229	-0.0614353	-0.0129137
tRNA-Thr-TGT-6-1	-0.0146821	-0.0122817	-0.0263913	-0.0129093
tRNA-Phe-GAA-2-1	-0.013328	-0.015693	-0.0272233	-0.0127128
tRNA-Pro-TGG-3-1	-0.0412359	-0.0475482	-0.0567659	-0.0123739
tRNA-Val-CAC-4-1	-0.0159012	-0.0170718	-0.0287731	-0.0122866
tRNA-Gln-TTG-1-1	-0.0526834	-0.0519758	-0.0644948	-0.0121653
tRNA-Arg-CCT-2-1	-0.0551915	-0.0573453	-0.0680502	-0.0117818
tRNA-Lys-TTT-6-1	-0.0327983	-0.0490629	-0.0526887	-0.011758
tRNA-Ile-AAT-2-1	-0.0170896	-0.0221599	-0.0313037	-0.011679
tRNA-Asn-GTT-2-2	-0.011123	-0.0127194	-0.0233979	-0.0114767
tRNA-Gly-CCC-2-2	-0.0430412	-0.0397422	-0.0527108	-0.0113191
tRNA-Pro-AGG-2-8	-0.0564786	-0.0571611	-0.0679194	-0.0110995
tRNA-Glu-CTC-1-6	-0.0443295	-0.0449019	-0.055052	-0.0104362
tRNA-Ile-TAT-1-1	-0.0125474	-0.0130204	-0.0231452	-0.0103613
tRNA-Cys-GCA-14-1	-0.0361467	-0.0355273	-0.0460086	-0.0101716
tRNA-iMet-CAT-1-5	-0.0411553	-0.0394587	-0.0498591	-0.00955215
tRNA-Pro-AGG-2-2	-0.0471984	-0.0535868	-0.0597951	-0.00940255
tRNA-iMet-CAT-1-4	-0.0323628	-0.0362693	-0.0435403	-0.00922427
tRNA-Ser-GCT-4-3	-0.0221931	-0.029127	-0.0348336	-0.00917354
tRNA-Ala-CGC-4-1	-0.0096637	-0.00963516	-0.0187276	-0.00907822
tRNA-Ile-AAT-5-2	-0.00439863	-0.00445918	-0.0133302	-0.0089013
tRNA-Ala-AGC-4-1	-0.0103732	-0.00947626	-0.0186514	-0.00872667
tRNA-Ser-TGA-1-1	-0.0213878	-0.0185064	-0.0286306	-0.00868344
ENST00000516507.1	-0.034608	-0.0330484	-0.0423005	-0.00847233
tRNA-Lys-TTT-3-2	-0.0253663	-0.0215369	-0.0318989	-0.00844731
tRNA-Asn-GTT-2-1	-0.0294376	-0.0302589	-0.0382616	-0.0084134
tRNA-iMet-CAT-1-7	-0.0416034	-0.0387847	-0.0483207	-0.00812673
tRNA-Lys-CTT-4-1	-0.0197428	-0.024999	-0.0303149	-0.007944
tRNA-Val-AAC-1-1	-0.00789134	-0.00912581	-0.0163093	-0.00780074
tRNA-Ile-AAT-5-5	-0.00984453	-0.0109312	-0.0179487	-0.00756084
tRNA-Met-CAT-4-3	-0.0277128	-0.0338812	-0.0381916	-0.00739464
tRNA-Lys-CTT-2-4	-0.0426644	-0.0396374	-0.0484073	-0.00725637
tRNA-Leu-AAG-2-3	-0.0104162	-0.0131953	-0.0189605	-0.00715475
tRNA-Gln-CTG-1-4	-0.0285367	-0.0325232	-0.037517	-0.00698701
tRNA-Ser-CGA-3-1	-0.0378131	-0.0411891	-0.0463745	-0.00687343
tRNA-Arg-TCT-1-1	-0.0321976	-0.0419178	-0.0437561	-0.00669839
tRNA-Gly-CCC-2-1	-0.0372418	-0.035585	-0.0429988	-0.00658538
tRNA-Glu-CTC-1-7	-0.0344855	-0.032753	-0.0401713	-0.00655207
tRNA-Gly-GCC-2-1	-0.0381115	-0.0362602	-0.0434066	-0.00622075
tRNA-Gln-CTG-1-5	-0.0240428	-0.0273342	-0.0318882	-0.0061997
tRNA-iMet-CAT-1-1	-0.0433288	-0.0430496	-0.049344	-0.00615474
tRNA-Lys-CTT-1-1	-0.0240584	-0.022855	-0.0294497	-0.00599298
tRNA-Val-CAC-3-1	-0.0214757	-0.0233183	-0.0283061	-0.00590909
tRNA-Gly-TCC-2-6	-0.0328425	-0.0328394	-0.0387295	-0.00588854
tRNA-Pro-AGG-2-4	-0.0698611	-0.0671416	-0.0743096	-0.00580821
tRNA-Val-TAC-1-1	-0.0115732	-0.0106672	-0.0168845	-0.00576422
tRNA-Gly-TCC-2-3	-0.0106088	-0.0116564	-0.0166095	-0.00547686
tRNA-Val-TAC-1-2	-0.0380932	-0.0365148	-0.042667	-0.00536298
tRNA-Met-CAT-3-1	-0.0122653	-0.0121118	-0.0174675	-0.0052789
tRNA-iMet-CAT-1-2	-0.0185354	-0.019523	-0.0242329	-0.00520366
tRNA-iMet-CAT-1-6	-0.0221663	-0.0221022	-0.0272987	-0.00516443
tRNA-Lys-CTT-2-2	-0.0099899	-0.00773218	-0.0138775	-0.00501644
tRNA-Leu-AAG-2-4	-0.0291063	-0.0270792	-0.0330722	-0.00497949
tRNA-Ile-AAT-5-4	-0.0140038	-0.0149525	-0.0194441	-0.00496599
tRNA-Lys-CTT-3-1	-0.024558	-0.0241692	-0.0293167	-0.00495313
ENST00000365484.1	-0.00719569	-0.00682264	-0.0116975	-0.0046883
tRNA-Pro-AGG-2-5	-0.0601567	-0.0542502	-0.0618157	-0.00461221
tRNA-Val-CAC-8-1	-0.00366936	-0.0041129	-0.00838712	-0.00449599
tRNA-Val-AAC-1-5	-0.00974334	-0.00933772	-0.0137136	-0.00417307
tRNA-Leu-TAG-3-1	-0.00915021	-0.0102437	-0.0138525	-0.00415555
tRNA-Val-CAC-14-1	-0.00916996	-0.00744962	-0.012389	-0.00407921
ENST00000363120.1	-0.0302201	-0.0293717	-0.0338469	-0.00405096
tRNA-Met-CAT-4-1	-0.0303425	-0.0323578	-0.0353595	-0.00400932
tRNA-Lys-CTT-2-3	-0.0162276	-0.0148796	-0.0195383	-0.00398468
tRNA-Met-CAT-4-2	-0.0286758	-0.0348757	-0.035695	-0.00391922
tRNA-iMet-CAT-2-1	-0.0264542	-0.0302253	-0.0321862	-0.00384643
tRNA-Ala-CGC-5-1	-0.0164867	-0.0136298	-0.0188807	-0.00382244
tRNA-Glu-TTC-2-2	-0.0521584	-0.0476948	-0.05369	-0.00376337
tRNA-Ala-TGC-6-1	-0.0100041	-0.00864523	-0.0130013	-0.00367665
tRNA-Val-AAC-1-4	-0.0357993	-0.035397	-0.0390709	-0.00347278
tRX-Val-NNN-5-1	-0.00529326	-0.00399945	-0.00806185	-0.00341549
ENST00000364451.1	-0.0430708	-0.0417658	-0.0457076	-0.00328934
tRNA-Arg-CCT-1-1	-0.0207382	-0.0246276	-0.0259048	-0.00322187
tRNA-Pro-TGG-3-3	-0.0556752	-0.0543543	-0.0580886	-0.00307386
tRNA-Leu-CAG-2-2	-0.0137702	-0.0156793	-0.0177691	-0.00304439
tRNA-Gln-TTG-3-1	-0.0357484	-0.0402917	-0.0410076	-0.00298754
tRNA-Pro-AGG-2-6	-0.0481226	-0.0445493	-0.0491557	-0.00281977
tRNA-Gly-CCC-4-1	-0.00666813	-0.00695869	-0.00951536	-0.00270195
tRNA-Gly-TCC-3-1	-0.0436565	-0.0379096	-0.0433033	-0.00252029
tRNA-Val-TAC-2-1	-0.0261245	-0.0223376	-0.0266863	-0.00245525
tRNA-Asp-GTC-2-10	-0.00781352	-0.00771343	-0.010023	-0.00225951
tRNA-His-GTG-1-1	-0.00584986	-0.00294041	-0.00664157	-0.00224644
tRNA-Gly-GCC-2-6	-0.0342709	-0.0313561	-0.0350298	-0.00221635
tRNA-Gly-CCC-6-1	-0.00506065	-0.00419338	-0.00665971	-0.00203269
tRNA-Ser-GCT-6-1	-0.014988	-0.011633	-0.0148437	-0.00153319
tRNA-Lys-CTT-2-1	-0.0497631	-0.0447339	-0.0486968	-0.00144826
tRNA-Val-CAC-1-1	-0.00862596	-0.00948296	-0.0104779	-0.00142346
tRNA-Lys-CTT-1-2	-0.026483	-0.0244702	-0.0268856	-0.00140898
tRNA-Ile-TAT-2-1	-0.0102362	-0.00940445	-0.0111907	-0.0013704
ENST00000365645.1	-0.0437973	-0.0427898	-0.044642	-0.00134853
ENST00000363511.1	-0.041865	-0.0406891	-0.0425081	-0.00123104
ENST00000362400.1	-0.0418646	-0.0407464	-0.0424965	-0.001191
ENST00000365055.1	-0.0420054	-0.041008	-0.0426014	-0.00109473
tRNA-Gln-TTG-3-2	-0.0227031	-0.0234312	-0.0241588	-0.0010916
ENST00000363500.1	-0.0423363	-0.0410823	-0.0426457	-0.000936387
ENST00000363754.1	-0.0421162	-0.0407795	-0.0423183	-0.000870496
ENST00000651540.1	0.16848	0.169216	0.167981	-0.000866968
tRNA-Glu-CTC-2-1	-0.0175205	-0.0191018	-0.0191566	-0.000845444
tRNA-Asp-GTC-2-9	-0.00592084	-0.00557628	-0.00659309	-0.000844526
ENST00000364718.1	-0.0421361	-0.0411805	-0.042467	-0.000808725
tRNA-iMet-CAT-1-8	-0.0302902	-0.0316018	-0.0317352	-0.000789228
ENST00000362464.1	-0.0421487	-0.0411481	-0.0424045	-0.000756146
ENST00000362526.1	-0.0421717	-0.040911	-0.0422814	-0.000740021
ENST00000363473.1	-0.0420122	-0.0407663	-0.042053	-0.000663733
tRNA-Glu-TTC-5-1	-0.00398883	-0.00390001	-0.00460275	-0.00065833
tRNA-Asn-GTT-2-7	-0.0546795	-0.0452225	-0.0505898	-0.000638806
ENST00000365651.1	-0.0422273	-0.0409491	-0.0422001	-0.000611891
ENST00000364485.1	-0.0421922	-0.0410015	-0.042169	-0.000572081
tRNA-Asp-GTC-2-11	-0.0105161	-0.00933653	-0.0103673	-0.000441027
tRNA-Gly-TCC-2-5	-0.0126599	-0.0113665	-0.0124521	-0.000438889
tRNA-Pro-TGG-3-2	-0.0607312	-0.0527859	-0.0571494	-0.000390787
tRNA-Asp-GTC-2-8	-0.00823237	-0.00686566	-0.00790257	-0.000353556
ENST00000365387.1	-0.0422049	-0.0409769	-0.0418248	-0.000233898
ENST00000363040.1	-0.0424891	-0.0410807	-0.0419975	-0.000212581
ENST00000362467.1	-0.0422552	-0.0411336	-0.0418997	-0.000205246
tRNA-Leu-CAA-4-1	-0.0489198	-0.0491422	-0.0492337	-0.000202736
ENST00000362482.1	-0.0423548	-0.0410153	-0.0417149	-2.98672e-05
tRNA-Asp-GTC-1-1	-0.0137761	-0.0121211	-0.0128241	0.000124523
ENST00000365656.1	-0.0424472	-0.0411561	-0.0415853	0.000216391
tRNA-Asp-GTC-2-6	-0.0119119	-0.0110203	-0.0111867	0.00027936
tRNA-Gly-TCC-2-4	-0.0138276	-0.0113708	-0.0122819	0.000317262
tRNA-Gly-GCC-2-2	-0.0524817	-0.0511192	-0.0513272	0.000473269
tRNA-Gly-GCC-2-3	-0.0135763	-0.0128748	-0.0126057	0.000619811
tRNA-Leu-CAG-2-1	-0.014834	-0.0155331	-0.0145283	0.000655268
tRNA-Asn-GTT-7-1	-0.00468555	-0.00393765	-0.00361622	0.00069538
ENST00000365241.1	-0.0435075	-0.0423878	-0.0421787	0.00076899
tRNA-iMet-CAT-1-3	-0.0309723	-0.0268209	-0.0280948	0.000801793
tRX-Val-NNN-4-1	-0.00659516	-0.00780447	-0.00638775	0.000812067
tRNA-Gly-TCC-2-1	-0.0425454	-0.042413	-0.0415351	0.000944177
tRNA-Val-AAC-2-1	-0.0259006	-0.0275132	-0.0257501	0.000956785
ENST00000364228.1	-0.00773372	-0.00813429	-0.00672898	0.00120502
tRNA-Gly-TCC-1-1	-0.0292691	-0.0248255	-0.0255728	0.00147453
ENST00000363046.1	-0.00896267	-0.00598574	-0.00567041	0.0018038
ENST00000618786.1	-0.00505245	-0.00233374	-0.00168632	0.00200677
tRNA-His-GTG-1-7	-0.0092768	-0.00665979	-0.00558161	0.00238668
ENST00000408749.1	-0.0092547	-0.00849837	-0.00638161	0.00249493
tRNA-His-GTG-1-8	-0.00713933	-0.00814335	-0.00451419	0.00312716
tRNA-Leu-CAA-2-1	-0.00983478	-0.0106554	-0.00686919	0.00337589
ENST00000636484.1	-0.0127967	-0.00936482	-0.00765055	0.00343022
ENST00000365328.1	-0.0128393	-0.00940244	-0.00766612	0.00345473
ENST00000516869.1	-0.0148021	-0.00997816	-0.00829397	0.00409616
tRNA-Gly-GCC-1-5	-0.0203218	-0.0135172	-0.0126513	0.00426823
tRNA-Pro-TGG-2-1	-0.0521665	-0.0481947	-0.0452626	0.00491802
tRNA-Val-CAC-2-1	-0.0290796	-0.0264086	-0.0227344	0.00500969
tRNA-Gly-CCC-5-1	-0.0117113	-0.0102956	-0.00567369	0.00532974
tRNA-Leu-CAA-1-1	-0.0126854	-0.0105618	-0.00561793	0.00600565
tRNA-Lys-TTT-3-4	-0.0400139	-0.0370968	-0.0314682	0.00708718
tRNA-Pro-AGG-2-1	-0.0734183	-0.0719244	-0.0651284	0.00754296
tRNA-Thr-CGT-4-1	-0.0755709	-0.0723936	-0.0664274	0.00755479
tRNA-Leu-CAA-1-2	-0.0191856	-0.0184921	-0.010827	0.00801181
tRNA-Lys-TTT-3-3	-0.0261388	-0.0237002	-0.00552796	0.0193915
ENST00000490232.3	-0.0410875	-0.0152692	-0.00875185	0.0194265
tRNA-Lys-TTT-5-1	-0.0433039	-0.0403034	-0.0159891	0.0258146
tRNA-Lys-TTT-3-5	-0.0305561	-0.025491	0.0714766	0.0995001
ENST00000384413.1	-0.00771418	-0.00676479	NA	NA
ENST00000384776.1	-0.037198	-0.0361615	NA	NA
ENST00000383898.1	-0.0393649	-0.0407529	NA	NA
ENST00000384627.1	-0.0394234	-0.0410761	NA	NA
ENST00000365467.1	-0.0402255	-0.0405157	NA	NA
ENST00000364784.1	-0.0446841	-0.0444653	NA	NA
ENST00000363624.1	NA	-0.00457329	NA	NA
tRNA-Lys-CTT-16-1	0.00739686	0.0130399	NA	NA
tRNA-His-GTG-1-6	-0.00203093	-0.00298854	NA	NA
tRNA-Gly-TCC-4-1	-0.00272569	-0.0063016	NA	NA
tRNA-Ile-AAT-6-1	-0.00335168	-0.010145	NA	NA
tRNA-Arg-ACG-2-4	-0.00388907	-0.00438784	NA	NA
tRNA-Arg-ACG-2-3	-0.00496636	-0.00459084	NA	NA
tRNA-Arg-ACG-2-2	-0.00512463	-0.00338027	NA	NA
tRNA-His-GTG-1-4	-0.00525451	NA	NA	NA
tRNA-Thr-TGT-5-1	-0.00550326	NA	NA	NA
tRNA-Ile-TAT-2-2	-0.00557367	-0.00750895	NA	NA
tRNA-His-GTG-1-3	-0.0082922	NA	NA	NA
tRNA-Asp-GTC-2-7	-0.00859171	-0.00551786	NA	NA
tRNA-Ala-CGC-2-1	-0.00941079	-0.011133	NA	NA
tRNA-His-GTG-1-5	-0.00947098	-0.00521094	NA	NA
tRNA-Cys-GCA-5-1	-0.00968526	-0.0137297	NA	NA
tRNA-Ile-AAT-5-1	-0.00996486	-0.0102697	NA	NA
tRNA-Met-CAT-6-1	-0.010067	-0.0125203	NA	NA
tRNA-Ala-CGC-1-1	-0.0103026	-0.0129318	NA	NA
tRNA-Gly-TCC-2-2	-0.0134483	-0.00983405	NA	NA
tRNA-Ala-TGC-5-1	-0.0136491	-0.0148812	NA	NA
tRNA-Lys-CTT-11-1	-0.0140533	-0.00775671	NA	NA
tRNA-Leu-AAG-2-1	-0.0147367	-0.0111837	NA	NA
tRNA-Trp-CCA-3-3	-0.0149569	-0.0196495	NA	NA
tRNA-His-GTG-1-9	-0.0150792	-0.0128182	NA	NA
tRNA-Leu-AAG-2-2	-0.0155488	-0.0133613	NA	NA
tRNA-Tyr-GTA-5-4	-0.0163757	-0.0522493	NA	NA
tRNA-Leu-AAG-3-1	-0.0170039	NA	NA	NA
tRNA-Val-AAC-1-3	-0.0170459	-0.0267035	NA	NA
tRNA-Asp-GTC-2-2	-0.0178478	-0.0194585	NA	NA
tRNA-Asp-GTC-2-5	-0.0188162	-0.0143771	NA	NA
tRNA-Asp-GTC-2-4	-0.0195342	-0.0160652	NA	NA
tRNA-Gly-GCC-1-1	-0.0197728	-0.0249699	NA	NA
tRNA-Lys-TTT-7-1	-0.0203783	-0.0203439	NA	NA
tRNA-Ser-GCT-4-1	-0.0206907	NA	NA	NA
tRNA-Phe-GAA-1-2	-0.0207267	-0.0218099	NA	NA
tRNA-Thr-CGT-3-1	-0.0207579	-0.0269841	NA	NA
tRNA-Asp-GTC-2-1	-0.0207904	-0.0150865	NA	NA
tRNA-Gly-GCC-1-2	-0.0211151	-0.0277115	NA	NA
tRNA-Asp-GTC-2-3	-0.0211733	-0.0158802	NA	NA
tRNA-Gly-GCC-1-3	-0.0213559	-0.025001	NA	NA
tRNA-Glu-CTC-1-5	-0.021598	-0.0224736	NA	NA
tRNA-Gly-GCC-1-4	-0.021629	-0.0252896	NA	NA
tRNA-Ala-AGC-6-1	-0.0220844	-0.0233046	NA	NA
tRNA-Glu-CTC-1-3	-0.0225269	-0.0220725	NA	NA
tRNA-Glu-CTC-1-4	-0.023197	-0.0250546	NA	NA
tRNA-Glu-CTC-1-2	-0.0234998	-0.022825	NA	NA
tRNA-Thr-TGT-2-1	-0.0246644	-0.0343161	NA	NA
tRNA-Cys-GCA-2-2	-0.0254012	-0.0281967	NA	NA
tRNA-Lys-CTT-2-5	-0.025714	-0.020697	NA	NA
tRNA-Ser-GCT-5-1	-0.025874	-0.0322156	NA	NA
tRNA-Val-AAC-1-2	-0.0260459	-0.0295854	NA	NA
tRNA-Phe-GAA-1-6	-0.0265495	-0.0223718	NA	NA
tRNA-Gln-CTG-1-2	-0.0266845	-0.0342866	NA	NA
tRNA-Lys-TTT-1-1	-0.0267849	-0.0240262	NA	NA
tRNA-Arg-ACG-1-2	-0.0277054	-0.0325127	NA	NA
tRNA-Gly-CCC-1-1	-0.0279228	-0.0207419	NA	NA
tRNA-Ala-AGC-8-2	-0.0281185	-0.0318021	NA	NA
tRNA-Phe-GAA-1-5	-0.0285038	NA	NA	NA
tRNA-Arg-TCG-1-1	-0.0297486	-0.0171325	NA	NA
tRNA-Ala-TGC-7-1	-0.0304439	-0.0293498	NA	NA
tRNA-Asn-GTT-6-1	-0.0320049	NA	NA	NA
tRNA-Lys-CTT-5-1	-0.0331763	-0.0159814	NA	NA
tRNA-Cys-GCA-2-3	-0.0337143	-0.0294051	NA	NA
tRNA-Gln-CTG-2-1	-0.0340116	-0.0395895	NA	NA
tRNA-Glu-TTC-3-1	-0.0344257	NA	NA	NA
tRNA-Ala-AGC-1-1	-0.035167	-0.0302762	NA	NA
tRNA-Glu-TTC-4-1	-0.0352191	-0.0334295	NA	NA
tRNA-Gln-TTG-3-3	-0.0361989	-0.0346195	NA	NA
tRNA-Ala-AGC-11-1	-0.0368213	-0.0425138	NA	NA
tRNA-Trp-CCA-1-1	-0.0397425	-0.0349285	NA	NA
tRNA-Val-CAC-1-5	-0.0420413	-0.0416478	NA	NA
tRNA-Glu-CTC-1-1	-0.0420443	-0.0377917	NA	NA
tRNA-Lys-TTT-14-1	-0.0432513	NA	NA	NA
tRNA-Thr-CGT-2-1	-0.044303	-0.0445664	NA	NA
tRNA-Thr-CGT-1-1	-0.0454502	-0.0645666	NA	NA
tRX-Lys-NNN-3-1	-0.046786	-0.0496034	NA	NA
tRNA-Arg-TCT-4-1	-0.0493642	NA	NA	NA
tRNA-Ser-AGA-2-3	-0.0505303	-0.0452184	NA	NA
tRNA-Lys-CTT-13-1	-0.0532657	-0.0523184	NA	NA
tRNA-Pro-TGG-3-5	-0.0559787	-0.0584725	NA	NA
tRNA-Ser-CGA-2-1	-0.0642077	-0.0546407	NA	NA
tRNA-Thr-AGT-1-2	-0.0658929	-0.0561935	NA	NA
tRNA-Thr-AGT-1-1	-0.0659232	-0.0488613	NA	NA
tRNA-Pro-TGG-1-1	-0.0776691	-0.0734727	NA	NA
tRNA-iMet-CAT-3-1	-0.0885951	-0.086966	NA	NA
tRNA-Ser-GCT-2-1	NA	-0.00259588	NA	NA
tRNA-Asp-GTC-3-1	NA	-0.0143287	NA	NA
tRNA-Ala-TGC-1-1	NA	-0.014518	NA	NA
tRNA-Phe-GAA-3-1	NA	-0.0189	NA	NA
tRNA-Asn-GTT-2-8	NA	-0.0216441	NA	NA
tRNA-Arg-TCT-3-1	NA	-0.0217744	NA	NA
tRNA-Gln-CTG-6-1	NA	-0.0235842	NA	NA
tRNA-Pro-AGG-2-3	NA	-0.0547031	NA	NA
tRNA-Pro-TGG-3-4	NA	-0.0633776	NA	NA
tRNA-Gly-GCC-2-4	NA	NA	-0.0107637	NA
