# Supplementary material for: Defining expansions and perturbations to the RNA polymerase III transcriptome and epitranscriptome by modified direct RNA nanopore sequencing
Source: Nat Commun. 2026 Jan 6;17:143. doi: 10.1038/s41467-025-68230-1 (PMC12775064; doi:10.1038/s41467-025-68230-1)
Supplement: Supplementary file 4 — Supplementary Data 2 [file 41467_2025_68230_MOESM4_ESM.xlsx]

## Sheet: Supplementary Data 2
Transcript	baseMean	log2FoldChange	lfcSE	pvalue	padj	baseMean_HSV1_6hpi	baseMean_Uninfected
ENST00000384659.1	1358.08	-2.69919	0.269879	2.02755e-25	1.11895e-22	332.645	2383.52
ENST00000384782.1	1437.01	-2.6698	0.267543	2.75266e-25	1.11895e-22	358.896	2515.12
ENST00000384278.1	1411.87	-2.6359	0.269101	1.88533e-24	5.10925e-22	359.802	2463.94
ENST00000615842.1	6327.79	-2.5185	0.257658	3.20934e-24	6.52299e-22	1744.87	10910.7
ENST00000383925.1	1412.52	-2.58756	0.273962	6.45004e-23	1.04878e-20	369.45	2455.59
ENST00000383858.1	765.144	-2.58062	0.277217	2.38081e-22	3.226e-20	200.657	1329.63
ENST00000387347.2	187.862	-3.15879	0.356809	3.9007e-21	4.53038e-19	32.0879	343.636
ENST00000610976.1	986.89	-2.39995	0.271367	2.83186e-20	2.80589e-18	290.07	1683.71
ENST00000384010.1	6701.47	-2.28047	0.257033	3.10615e-20	2.80589e-18	2133.99	11269
ENST00000615427.1	630.276	-2.48855	0.283188	3.61996e-20	2.94303e-18	174.287	1086.26
ENST00000619225.1	558.505	-2.51146	0.287205	4.96751e-20	3.63852e-18	151.905	965.105
ENST00000619465.1	624.914	-2.50148	0.286246	5.37051e-20	3.63852e-18	170.874	1078.95
ENST00000611544.1	632.694	-2.43211	0.281998	1.78754e-19	1.1179e-17	181.212	1084.18
ENST00000617785.1	602.216	-2.4537	0.28794	4.09922e-19	2.38047e-17	169.347	1035.09
ENST00000618602.1	613.261	-2.40129	0.282604	5.89237e-19	3.19367e-17	178.904	1047.62
ENST00000613119.1	632.518	-2.40432	0.284531	8.72978e-19	4.17489e-17	183.993	1081.04
ENST00000616345.1	596.881	-2.37994	0.281241	8.44343e-19	4.17489e-17	176.434	1017.33
ENST00000459579.1	133.559	-3.2319	0.395017	1.07024e-18	4.57951e-17	20.6197	246.499
ENST00000618664.1	622.486	-2.38867	0.283212	1.04593e-18	4.57951e-17	182.731	1062.24
ENST00000613778.1	618.618	-2.29458	0.279458	9.00402e-18	3.66013e-16	192.751	1044.49
ENST00000616535.1	618.545	-2.32029	0.283143	9.54953e-18	3.69703e-16	189.47	1047.62
ENST00000613956.1	582.074	-2.3554	0.288791	1.18743e-17	4.3881e-16	173.976	990.172
ENST00000411404.1	183.587	-2.70888	0.3444	4.5882e-17	1.62183e-15	42.3398	324.835
ENST00000620268.1	597.001	-2.22635	0.284161	2.31843e-16	7.85369e-15	193.384	1000.62
tRNA-Gly-TCC-2-3	3220.15	2.09756	0.30161	2.44097e-13	7.93803e-12	5326.69	1113.61
tRNA-Gly-TCC-2-2	3134.96	2.06928	0.297578	2.65512e-13	8.30237e-12	5164.61	1105.31
ENST00000458862.1	72.2615	-3.23385	0.511676	7.98556e-13	2.40454e-11	9.78441	134.739
ENST00000410396.1	731.535	-1.92901	0.282034	8.58896e-13	2.49386e-11	282.801	1180.27
tRNA-His-GTG-1-5	622.872	1.93885	0.286107	1.29413e-12	3.62803e-11	1006.99	238.751
tRNA-Gly-TCC-2-5	3138.72	1.99912	0.300191	2.4538e-12	6.64979e-11	5125.72	1151.72
ENST00000411292.1	134.445	-2.27985	0.352788	4.12328e-12	1.08136e-10	40.1471	228.742
tRNA-Gly-TCC-2-4	3226.47	2.00776	0.308347	6.45606e-12	1.64024e-10	5280.97	1171.98
ENST00000363548.1	159.696	-2.15852	0.337578	9.1414e-12	2.25211e-10	52.0043	267.388
ENST00000408061.1	236.914	-2.20548	0.35211	1.847e-11	4.4165e-10	73.7907	400.038
ENST00000410545.1	55.5238	-2.9951	0.52224	4.81241e-11	1.11785e-09	8.68806	102.36
ENST00000606190.1	81.3555	-2.45513	0.412581	6.1575e-11	1.39057e-09	20.661	142.05
tRNA-Met-CAT-4-3	481.201	1.78719	0.293612	1.7232e-10	3.78638e-09	761.885	200.517
ENST00000365668.1	362.51	-1.77089	0.291077	1.82482e-10	3.90415e-09	152.641	572.378
ENST00000384512.1	74.3253	-2.41655	0.420898	2.38327e-10	4.9682e-09	19.1344	129.516
tRNA-Met-CAT-4-1	487.008	1.77063	0.295632	3.26776e-10	6.64172e-09	769.357	204.659
ENST00000387943.1	2896.98	-1.56242	0.258592	3.74188e-10	7.41988e-09	1393.54	4400.42
tRNA-Met-CAT-4-2	525.431	1.7359	0.292587	4.99593e-10	9.67069e-09	825.242	225.619
ENST00000390930.1	74.3832	-2.38562	0.428255	6.95487e-10	1.31496e-08	19.2503	129.516
tRNA-Arg-TCT-3-1	327.933	1.86942	0.331726	2.08167e-09	3.84635e-08	528.54	127.325
tRNA-Tyr-GTA-5-3	76.6471	2.37876	0.460678	6.46837e-09	1.16862e-07	133.991	19.3036
tRNA-Ser-GCT-4-1	259.185	1.75605	0.323106	8.55477e-09	1.51196e-07	410.197	108.173
ENST00000383861.1	1534.22	-1.43506	0.264608	1.79767e-08	3.10958e-07	789.381	2279.07
ENST00000585078.1	40.0064	-2.58485	0.538048	2.08964e-08	3.42905e-07	7.94337	72.0695
tRNA-Met-CAT-3-1	1709.12	1.52398	0.283758	2.02992e-08	3.42905e-07	2587.55	830.693
tRNA-Arg-TCT-3-2	1780.82	1.86223	0.356992	2.15107e-08	3.42905e-07	2878.91	682.73
tRNA-Ala-TGC-6-1	1077.22	1.93279	0.372943	2.13738e-08	3.42905e-07	1763.32	391.129
tRNA-Leu-CAG-1-2	132.4	1.8198	0.352027	3.07378e-08	4.80574e-07	212.551	52.2489
tRNA-Lys-TTT-6-1	362.251	1.72846	0.336722	4.65239e-08	7.13659e-07	572.155	152.347
ENST00000383869.1	1528.5	-1.37889	0.262004	4.78209e-08	7.19971e-07	811.366	2245.64
ENST00000605806.1	237.208	-1.57659	0.304149	5.00867e-08	7.40373e-07	110.934	363.481
tRNA-Arg-ACG-1-1	183.843	1.74307	0.34549	7.09681e-08	1.0303e-06	291.489	76.1981
tRNA-Leu-CAG-1-4	126.564	1.80867	0.369698	1.31052e-07	1.86921e-06	203.474	49.6536
tRNA-Glu-CTC-1-5	836.954	1.50528	0.299849	1.36064e-07	1.90724e-06	1265.93	407.983
tRNA-Gly-TCC-4-1	668.186	1.56325	0.317432	1.96638e-07	2.7096e-06	1023.82	312.55
ENST00000408749.1	26190.8	-1.28243	0.256699	2.28234e-07	3.09258e-06	14659.1	37722.6
tRNA-Asp-GTC-2-5	765.441	1.39737	0.28503	3.0293e-07	4.03741e-06	1132.23	398.653
tRNA-Leu-CAG-1-1	114.286	1.70367	0.359479	3.59295e-07	4.7114e-06	180.505	48.0675
tRNA-Glu-CTC-1-3	870.565	1.39413	0.286574	3.68033e-07	4.74938e-06	1287.28	453.852
ENST00000365328.1	41557.9	-1.30539	0.269448	4.72184e-07	5.82582e-06	22879	60236.7
ENST00000636484.1	41545.1	-1.30525	0.269434	4.72945e-07	5.82582e-06	22873.8	60216.4
tRNA-Ser-TGA-4-1	329.88	1.42788	0.297019	4.60383e-07	5.82582e-06	491.662	168.099
ENST00000580972.1	199.533	-1.47826	0.310245	5.15787e-07	6.25872e-06	98.2538	300.812
tRNA-Met-CAT-2-1	475.543	1.40173	0.295844	6.7747e-07	8.09975e-06	705.185	245.901
tRNA-Asn-GTT-2-7	1801.06	1.26878	0.266998	7.88696e-07	9.2929e-06	2590.33	1011.79
tRNA-Glu-CTC-1-2	848.827	1.39884	0.297395	8.04369e-07	9.34218e-06	1258.28	439.37
tRNA-Ala-TGC-5-1	623.69	1.70197	0.378192	1.11149e-06	1.27273e-05	988.201	259.18
tRNA-Glu-TTC-3-1	242.156	1.48894	0.32635	1.32742e-06	1.49887e-05	366.732	117.58
tRNA-Arg-CCT-2-1	449.589	1.35754	0.297968	1.74088e-06	1.93882e-05	661.166	238.012
ENST00000410694.1	25.7702	-2.4641	0.64192	1.80436e-06	1.98236e-05	4.53848	47.0019
tRNA-Glu-CTC-1-4	878.947	1.36984	0.301978	1.86889e-06	2.02587e-05	1296.56	461.332
tRNA-Ala-TGC-2-1	133.604	1.55395	0.353269	2.4573e-06	2.62866e-05	205.622	61.5859
ENST00000635897.1	880.881	1.21141	0.268429	2.66471e-06	2.81352e-05	1252.05	509.709
tRNA-Ile-TAT-2-2	941.812	1.24564	0.280925	3.64099e-06	3.79504e-05	1350.65	532.969
tRNA-Leu-CAA-1-2	1220.38	1.15385	0.265023	5.9103e-06	6.08237e-05	1712.39	728.375
tRNA-Asn-GTT-3-1	180.335	1.35097	0.31618	6.31347e-06	6.41606e-05	265.611	95.0588
tRNA-Phe-GAA-3-1	273.305	1.65767	0.412381	9.81746e-06	9.85382e-05	432.947	113.662
ENST00000363925.1	254.137	-1.24779	0.298059	1.07792e-05	0.000105584	142.704	365.57
tRNA-Leu-CAG-1-5	125.693	1.58586	0.392555	1.06597e-05	0.000105584	195.961	55.4247
tRNA-iMet-CAT-1-1	62406.7	-1.22819	0.293187	1.0959e-05	0.000106068	35487.1	89326.3
tRNA-Asp-GTC-3-1	423.365	1.7996	0.461804	1.1196e-05	0.000107087	692.439	154.292
tRNA-Asp-GTC-2-4	776.438	1.27549	0.307596	1.22382e-05	0.000115694	1124.84	428.032
tRNA-Ser-GCT-2-1	320.325	1.602	0.404007	1.38872e-05	0.000129773	501.959	138.691
tRNA-Arg-TCT-2-1	1844.83	1.35635	0.333861	1.52369e-05	0.000140768	2728.2	961.463
tRNA-Ser-AGA-2-4	88.4551	1.6067	0.408333	1.5509e-05	0.000141672	138.827	38.0832
tRNA-Met-CAT-3-2	1695.39	1.27819	0.313074	1.59171e-05	0.000143785	2459.7	931.086
tRNA-Asp-GTC-2-3	827.164	1.22423	0.298925	1.63425e-05	0.000144418	1184.01	470.318
tRNA-Asp-GTC-2-2	768.935	1.26676	0.310272	1.61929e-05	0.000144418	1112.44	425.426
tRNA-Tyr-GTA-5-5	3203.06	1.38882	0.346626	1.80893e-05	0.000158136	4777.41	1628.71
tRNA-Leu-CAG-1-3	125.244	1.44427	0.363998	1.9097e-05	0.000165169	189.342	61.1464
tRNA-Asp-GTC-2-1	925.429	1.20644	0.297578	1.98576e-05	0.000169939	1319.39	531.464
tRNA-Gln-TTG-2-1	158.699	1.37412	0.345635	2.10417e-05	0.000178197	235.989	81.41
tRNA-Leu-AAG-2-2	501.161	1.33884	0.335944	2.14995e-05	0.000180197	738.858	263.463
tRNA-Arg-ACG-2-4	247.967	1.28096	0.323876	2.66302e-05	0.000220922	360.584	135.351
ENST00000365467.1	332.922	-1.21745	0.307507	2.87542e-05	0.000236133	189.263	476.58
tRNA-Val-TAC-2-1	3200.46	1.26165	0.323944	3.48309e-05	0.000280371	4635.46	1765.46
tRNA-Gln-CTG-6-1	240.103	1.44114	0.377661	3.47989e-05	0.000280371	363.86	116.346
tRNA-Leu-TAG-2-1	641.218	1.10822	0.284414	4.21917e-05	0.000336293	893.001	389.435
tRNA-Leu-TAA-2-1	37.7432	1.76206	0.497056	4.47967e-05	0.00035359	61.9045	13.5818
ENST00000517038.1	17.7741	-2.19801	0.720526	5.02457e-05	0.000392786	3.16908	32.3791
tRNA-Asn-GTT-2-8	195.478	1.2302	0.325242	5.62176e-05	0.000435285	281.344	109.611
ENST00000584058.2	23.7345	1.98592	0.613443	6.25396e-05	0.000479667	41.2021	6.26691
tRNA-Ser-GCT-4-3	909.615	1.0509	0.276683	6.53722e-05	0.000496706	1249.12	570.109
ENST00000383898.1	228.062	-1.19834	0.320321	6.86351e-05	0.00051667	130.42	325.703
ENST00000384452.1	40.5716	-1.70523	0.493928	7.10435e-05	0.000529893	15.3406	65.8026
tRNA-His-GTG-1-9	455.65	1.16144	0.312582	7.91272e-05	0.000584822	644.903	266.397
ENST00000384627.1	189.159	-1.21231	0.329294	8.39941e-05	0.000615085	106.9	271.418
tRNA-Ser-GCT-6-1	1582.28	1.07945	0.290022	8.47349e-05	0.000615085	2191.05	973.5
tRNA-Leu-TAA-3-1	1039.98	0.992533	0.266014	8.83803e-05	0.000635869	1406.77	673.183
tRNA-Ala-AGC-6-1	547.14	1.49139	0.423498	9.20647e-05	0.000656567	844.575	249.705
tRNA-Ala-TGC-4-1	1167.25	1.20775	0.331002	9.52847e-05	0.000673622	1673.51	660.989
ENST00000505219.1	45.3701	1.64789	0.485895	0.00010025	0.000702616	72.9839	17.7563
tRNA-Arg-ACG-1-2	398.223	1.10499	0.303672	0.000112005	0.000778288	555.813	240.632
tRNA-Tyr-GTA-5-2	80.7697	1.5558	0.459628	0.000127095	0.000875661	127.131	34.4081
tRNA-Phe-GAA-2-1	735.304	1.13243	0.31836	0.000145523	0.000994202	1034.91	435.694
tRNA-Asn-GTT-2-1	947.979	0.976345	0.273014	0.000157249	0.00106536	1278.57	617.39
tRNA-Val-TAC-1-1	814.514	1.00072	0.282689	0.000175571	0.0011765	1106.45	522.573
tRNA-Phe-GAA-1-1	139.481	1.21962	0.351516	0.000176547	0.0011765	201.203	77.7596
ENST00000362443.1	14.171	-2.08476	0.793701	0.000183165	0.00121068	2.22994	26.1121
tRNA-His-GTG-1-8	1114.59	1.11794	0.320982	0.000191699	0.00125686	1564.36	664.832
tRNA-Ile-TAT-1-1	5133.03	1.25828	0.370755	0.000215727	0.00140309	7491.62	2774.43
ENST00000617625.1	42.2927	-1.48978	0.462039	0.000244884	0.00158009	18.7828	65.8026
tRNA-iMet-CAT-3-1	137.943	-1.28289	0.384933	0.00025414	0.0016269	73.0583	202.827
tRNA-Lys-CTT-13-1	123.335	-1.196	0.355533	0.000260311	0.00165338	69.5335	177.137
tRNA-Asn-GTT-25-1	40.8461	1.50694	0.472923	0.000265203	0.00167139	63.9359	17.7563
ENST00000363091.1	18.7525	-1.84853	0.6497	0.000273693	0.00171163	5.12596	32.3791
SNAR-A6	21.3887	1.79634	0.63053	0.000318791	0.00197845	36.5106	6.26691
tRNA-Arg-TCG-4-1	19.5908	1.84449	0.664674	0.000326626	0.00201172	33.9662	5.21538
ENST00000384385.1	80.6509	-1.25355	0.385068	0.000341182	0.00208557	43.2748	118.027
ENST00000384355.1	155.274	-1.07888	0.325441	0.000351099	0.00213017	94.34	216.209
ENST00000516089.1	81.8992	-1.23465	0.379906	0.00035711	0.0021506	44.727	119.071
tRNA-Thr-AGT-1-1	522.31	0.990495	0.298733	0.00037907	0.00226606	709.484	335.135
tRNA-Glu-CTC-1-6	17831.7	-0.987348	0.298356	0.000387961	0.00229167	11463	24200.4
tRNA-Phe-GAA-1-3	76.7593	1.26836	0.395545	0.000388992	0.00229167	112.808	40.7103
tRNA-Lys-CTT-4-1	594.148	0.975098	0.294841	0.000394092	0.00230501	803.605	384.69
ENST00000606623.1	798.758	-0.898181	0.271321	0.000407598	0.00236698	540.497	1057.02
tRNA-Asn-GTT-2-2	1795.15	0.869772	0.263846	0.000431345	0.00248712	2356.79	1233.51
tRNA-Gln-TTG-3-2	428.09	1.06227	0.330204	0.00048941	0.00280204	594.239	261.94
ENST00000384254.1	103.361	-1.12716	0.354615	0.00051493	0.00290721	60.4938	146.228
ENST00000384084.1	198.236	-1.01675	0.316326	0.000514706	0.00290721	124.905	271.566
tRNA-Gln-TTG-3-1	881.1	1.04032	0.325494	0.000533737	0.00299261	1215.91	546.293
ENST00000384172.1	271.933	-0.968637	0.304482	0.000592749	0.00330072	176.206	367.659
SNAR-A3	22.4985	1.68076	0.617705	0.000608505	0.00336541	37.6855	7.3114
tRNA-Leu-CAA-3-1	100.735	1.13277	0.365001	0.000644365	0.00353965	142.985	58.4841
ENST00000411266.1	10.6466	-1.90106	0.888418	0.000662474	0.00361471	1.44801	19.8452
tRNA-Ile-AAT-2-1	452.983	0.91154	0.290356	0.00069961	0.00379189	602.981	302.985
tRNA-Pro-AGG-2-8	229.158	0.984615	0.315668	0.000710699	0.00382648	311.624	146.692
tRNA-Gly-GCC-2-4	137.247	1.07215	0.347	0.000718698	0.00384409	191.502	82.9926
tRNA-Ala-AGC-1-1	298.752	1.07694	0.349971	0.000742821	0.00394715	417.515	179.989
tRNA-Trp-CCA-3-1	16.002	1.75878	0.707089	0.000783442	0.00413596	27.8225	4.18146
ENST00000607707.1	13.6354	-1.77942	0.7403	0.000843847	0.00442611	3.24768	24.0232
ENST00000384161.1	86.2626	-1.11934	0.371571	0.000859511	0.00445718	50.3205	122.205
tRNA-Ala-TGC-7-1	1154.71	1.3066	0.447913	0.000860734	0.00445718	1730.38	579.051
ENST00000612346.1	79.7523	-1.1796	0.395377	0.000866615	0.00445923	44.6111	114.893
ENST00000625269.1	12.9374	-1.79135	0.769353	0.00090513	0.00462812	2.89602	22.9787
tRNA-Arg-ACG-2-2	470.656	0.90953	0.301746	0.00102616	0.00520407	627.287	314.025
tRNA-Leu-TAA-4-1	62.5562	1.26197	0.438301	0.00103057	0.00520407	92.7017	32.4108
tRNA-Glu-CTC-1-7	5457.32	-0.880049	0.292306	0.0010522	0.00522268	3703.3	7211.34
tRNA-Thr-AGT-3-1	31.993	1.48618	0.549746	0.00105172	0.00522268	50.9493	13.0367
SNAR-A7	26.5889	1.51301	0.565286	0.00105353	0.00522268	42.7329	10.4449
tRNA-Ala-TGC-1-1	298.128	1.13122	0.386081	0.00107637	0.0052842	424.677	171.58
SNAR-A5	27.9323	1.47724	0.54683	0.00107894	0.0052842	44.3753	11.4893
ENST00000364259.1	16.6635	-1.65371	0.664764	0.00109424	0.00532704	5.12596	28.2011
ENST00000563103.1	1178.1	0.852056	0.285439	0.00114882	0.00555948	1544.63	811.565
ENST00000365444.1	18.1383	-1.6073	0.640471	0.00119908	0.00576834	5.98649	30.2901
tRNA-Gln-CTG-9-1	36.2007	1.40183	0.517785	0.00125486	0.00600117	56.2242	16.1772
tRNA-Gln-CTG-1-3	89.5084	1.18855	0.418383	0.00128137	0.00609211	129.986	49.0309
ENST00000384320.2	13.1525	-1.70543	0.744861	0.00131125	0.0061832	3.32629	22.9787
tRNA-iMet-CAT-2-1	977.338	-0.951562	0.325772	0.00131574	0.0061832	633.836	1320.84
tRNA-Lys-TTT-4-1	124.254	1.02553	0.355261	0.00136617	0.00638332	171.78	76.7292
tRNA-Trp-CCA-3-3	299.823	1.00219	0.347066	0.00139166	0.00646525	411.719	187.926
tRNA-Asn-GTT-7-1	2451.75	0.799589	0.274458	0.00144141	0.00664659	3167.83	1735.68
tRNA-Val-AAC-6-1	56.2655	1.32216	0.487316	0.00144704	0.00664659	85.4202	27.1108
ENST00000384793.1	179.279	-0.918805	0.321078	0.0015945	0.00728274	118.327	240.232
tRNA-Ser-AGA-4-1	94.8439	1.0482	0.371854	0.0016171	0.00734469	132.22	57.4678
ENST00000384148.1	93.0502	-1.04256	0.374497	0.00179141	0.00809121	56.5841	129.516
ENST00000458790.1	35.3018	-1.29109	0.489871	0.00186528	0.00837829	17.3348	53.2688
ENST00000609620.2	13.3676	-1.61814	0.726219	0.00194412	0.00868445	3.75655	22.9787
tRNA-Ile-TAT-3-1	39.6856	1.34301	0.524573	0.00203263	0.00903021	61.1226	18.2486
ENST00000610674.1	61.5463	1.19806	0.450378	0.00204577	0.00903918	90.2318	32.8608
ENST00000364784.1	110.209	-1.05441	0.390199	0.00220795	0.00970306	65.9714	154.446
tRNA-Ile-TAT-2-3	28.8752	1.35128	0.537347	0.00222599	0.00972975	44.6856	13.0649
ENST00000410482.1	14.5093	-1.59281	0.73559	0.00232504	0.0101083	3.951	25.0677
ENST00000365530.1	10.5939	-1.63186	0.80994	0.0023945	0.010355	2.38715	18.8007
ENST00000411315.1	10.5153	-1.62542	0.818809	0.00251474	0.0108174	2.22994	18.8007
tRNA-Ile-AAT-5-1	240.253	0.879637	0.327542	0.00266536	0.0114049	319.162	161.343
tRNA-Lys-CTT-2-5	404.975	0.844181	0.314337	0.00271257	0.0115462	532.264	277.685
tRNA-Leu-CAA-1-1	13758.2	0.710263	0.267129	0.00300979	0.0127446	17365.2	10151.1
ENST00000410144.1	22.486	-1.45611	0.645865	0.00302686	0.0127504	8.41501	36.557
ENST00000384388.1	54.1997	-1.09442	0.427648	0.00305875	0.0128183	31.1074	77.2919
tRNA-Val-CAC-4-1	3322.97	0.994484	0.383853	0.00314824	0.0131257	4586.08	2059.86
ENST00000459163.1	43.8505	-1.15053	0.458588	0.00321452	0.0133337	23.9873	63.7136
ENST00000516672.1	17.3875	-1.43283	0.639846	0.00331418	0.0136773	6.57397	28.2011
ENST00000608459.2	17.8126	-1.45906	0.671576	0.00348378	0.0142327	6.37952	29.2456
ENST00000364587.1	39.5168	1.18109	0.480616	0.00347765	0.0142327	58.1439	20.8897
ENST00000410878.1	11.5465	-1.51373	0.758485	0.00381385	0.0155033	3.24768	19.8452
tRNA-Glu-CTC-2-1	1786.81	-1.00413	0.401145	0.00390656	0.0158012	1092.94	2480.67
ENST00000384205.1	123.619	-0.881615	0.349513	0.0041119	0.0165494	82.2098	165.029
ENST00000384637.1	40.3001	-1.1299	0.471993	0.00437524	0.0174366	22.1091	58.4912
tRNA-Ala-CGC-4-1	710.942	0.747294	0.296459	0.00436947	0.0174366	909.777	512.107
ENST00000387069.1	32.3968	-1.18378	0.505143	0.00452484	0.0178577	16.7473	48.0463
ENST00000602813.1	32.3968	-1.18378	0.505143	0.00452484	0.0178577	16.7473	48.0463
tRNA-Pro-AGG-2-2	325.238	0.873805	0.351783	0.00456564	0.0179317	433.427	217.049
tRNA-Ser-AGA-2-1	505.04	0.767869	0.309587	0.0048389	0.0189136	650.889	359.19
SNAR-A14	31.2935	1.2038	0.526961	0.00499455	0.0194286	46.9197	15.6673
ENST00000516903.1	8.81208	-1.47484	0.854403	0.00535441	0.0205245	1.95688	15.6673
ENST00000384693.1	80.5625	-0.931132	0.387332	0.00536438	0.0205245	51.454	109.671
tRNA-Asp-GTC-2-6	1191.03	0.693677	0.283259	0.00533183	0.0205245	1500.62	881.451
tRNA-Lys-CTT-2-2	3193.44	0.719878	0.294493	0.00537727	0.0205245	4057.29	2329.59
tRNA-Pro-TGG-3-3	696.901	0.788984	0.325218	0.00553541	0.0210294	905.363	488.439
ENST00000391141.1	663.324	-0.730478	0.303257	0.00589304	0.0222839	480.615	846.033
tRNA-Leu-AAG-2-1	339.729	0.737539	0.30758	0.00605271	0.0227817	434.453	245.004
tRNA-Ser-CGA-3-1	980.095	-0.99344	0.427335	0.00613841	0.0229978	594.793	1365.4
ENST00000384630.1	60.3471	-0.977726	0.41975	0.00617209	0.0230179	37.1353	83.5588
ENST00000365223.1	29.9489	-1.18075	0.537795	0.00632098	0.0234655	14.9849	44.9129
ENST00000384252.1	17.0018	-1.31791	0.645175	0.0063839	0.023491	6.84703	27.1566
ENST00000389680.2	33.5645	-1.12117	0.501403	0.00638562	0.023491	18.0381	49.0908
tRNA-Leu-CAG-1-6	3481.72	0.659543	0.27835	0.00659112	0.0241378	4346.13	2617.3
tRNA-Pro-TGG-3-2	296.562	0.808831	0.344517	0.00670357	0.0244395	388.568	204.557
tRNA-Phe-GAA-1-2	437.475	0.716712	0.304034	0.00675572	0.0245197	556.272	318.677
SNAR-A2	12.5167	1.37949	0.730254	0.00680667	0.0245948	20.8555	4.17794
tRNA-Arg-ACG-2-1	11553.3	0.63324	0.269041	0.00687229	0.0246131	14306.1	8800.63
SNAR-A10	25.5193	1.19308	0.555606	0.00684512	0.0246131	38.5047	12.5338
tRNA-Ser-ACT-1-1	43.2299	1.03577	0.464945	0.00734245	0.0261816	61.3957	25.0641
tRNA-Arg-ACG-2-3	867.381	0.711355	0.307889	0.00763227	0.0270962	1102.18	632.585
ENST00000384583.1	48.5603	-0.98744	0.445905	0.00802569	0.0283691	29.2291	67.8916
ENST00000384339.1	46.1724	-0.997529	0.452027	0.00807614	0.0284238	27.5867	64.7581
tRNA-Leu-CAA-2-1	646.604	0.796904	0.351161	0.00820886	0.0287664	845.713	447.494
tRNA-Asn-GTT-2-5	6571.85	0.628739	0.275703	0.00832505	0.0290483	8136.88	5006.82
ENST00000363618.1	12.7534	-1.31775	0.710315	0.00860014	0.0296267	4.61709	20.8897
tRNA-Pro-AGG-2-7	272.024	0.708028	0.31257	0.00857312	0.0296267	345.628	198.421
tRNA-Ala-CGC-2-1	548.496	0.862356	0.385723	0.00856656	0.0296267	734.001	362.991
ENST00000391185.2	126.497	-0.787017	0.351544	0.0089007	0.0304045	87.9646	165.029
ENST00000630429.1	126.497	-0.787017	0.351544	0.0089007	0.0304045	87.9646	165.029
tRNA-Arg-TCT-5-1	20.4539	1.20722	0.607219	0.00913259	0.0309367	31.5004	9.40741
tRNA-Asn-ATT-1-2	16.2479	1.25758	0.653595	0.00910853	0.0309367	25.7084	6.78739
SNAR-A11	23.4911	1.16249	0.577546	0.00954344	0.0321943	35.4928	11.4893
ENST00000384344.1	123.526	-0.777245	0.352789	0.00976555	0.0328074	86.2022	160.851
tRNA-Thr-CGT-1-1	171.893	0.737651	0.337376	0.0103523	0.0346355	221.049	122.736
ENST00000516146.1	17.5107	-1.20048	0.627981	0.0106601	0.0353741	7.86477	27.1566
ENST00000651540.1	732930	-0.665296	0.304635	0.0106266	0.0353741	545662	920197
tRNA-Ala-AGC-3-1	112.435	0.827969	0.384528	0.0107099	0.0353948	149.203	75.6671
tRNA-Lys-CTT-1-1	16271.2	-0.615598	0.282262	0.0107674	0.0354409	12441.4	20101
tRNA-Gln-CTG-5-1	18.6693	1.1942	0.637483	0.0115644	0.0379107	28.9933	8.34532
tRNA-Leu-CAA-4-1	2366.87	0.613063	0.285361	0.011702	0.0382079	2923.67	1810.07
ENST00000362438.1	32.6958	-1.02788	0.510439	0.0119567	0.0388831	18.3897	47.0019
ENST00000384248.1	71.1391	-0.841899	0.401935	0.0121932	0.0394943	47.23	95.0482
ENST00000384756.1	12.2705	-1.24307	0.712863	0.0124211	0.0400729	4.69569	19.8452
tRNA-Pro-AGG-2-5	574.676	0.654811	0.309928	0.0127306	0.0409091	720.29	429.062
tRNA-Val-TAC-1-2	3281.29	-0.59107	0.280033	0.0128948	0.0412737	2535.36	4027.23
tRNA-Val-AAC-3-1	39.2763	0.960575	0.481756	0.0136543	0.0435333	55.0534	23.4992
ENST00000384776.1	381.785	-0.684302	0.329405	0.0137982	0.0436495	279.727	483.843
tRNA-Tyr-GTA-5-4	508.726	0.930962	0.464088	0.0137614	0.0436495	705.061	312.39
tRNA-Ser-AGA-5-1	10.6888	1.2323	0.767823	0.0149226	0.0470236	17.7237	3.65394
tRNA-Lys-CTT-16-1	123.847	-0.735509	0.361733	0.0150614	0.0472777	87.8487	159.845
tRNA-Thr-TGT-3-1	3533.88	-0.689156	0.337949	0.0151275	0.0473025	2577.5	4490.26
ENST00000384314.1	79.7963	-0.822624	0.411962	0.0155553	0.048454	53.0551	106.538
ENST00000384324.1	25.1069	-1.03496	0.552767	0.0158621	0.0490337	13.6568	36.557
tRNA-Asn-GTT-24-1	43.8424	0.910877	0.466221	0.0158058	0.0490337	60.5351	27.1496
tRNA-Lys-TTT-14-1	62.1749	-0.878346	0.447514	0.0160222	0.0492234	39.6796	84.6703
tRNA-Val-CAC-3-1	1838.97	0.658481	0.326147	0.0160445	0.0492234	2313.84	1364.1
tRNA-Asn-GTT-2-3	1386.09	0.578708	0.288818	0.0169017	0.0516581	1698.4	1073.77
ENST00000388104.1	54.2248	-0.846745	0.437838	0.0176132	0.0532325	35.3356	73.114
tRNA-Ser-TGA-3-1	1225.89	0.562207	0.282552	0.0175286	0.0532325	1494.38	957.396
SNAR-A1	14.5603	1.14652	0.681065	0.0175761	0.0532325	22.8537	6.26691
ENST00000515924.1	17.941	-1.08858	0.620525	0.0179365	0.0540087	8.7253	27.1566
ENST00000517097.1	9.49679	-1.18808	0.772431	0.018298	0.0546921	3.32629	15.6673
tRNA-Ala-AGC-19-1	50.3864	0.915792	0.485669	0.0182481	0.0546921	70.001	30.7718
ENST00000516733.1	17.2429	-1.08814	0.625109	0.0183813	0.05474	8.37364	26.1121
ENST00000618589.1	10.1556	-1.17887	0.76111	0.018723	0.0553519	3.59934	16.7118
ENST00000384534.1	73.4144	-0.788921	0.409276	0.0187228	0.0553519	49.6916	97.1372
tRNA-iMet-CAT-1-7	691.71	-0.613023	0.313187	0.0188628	0.0555632	524.937	858.483
ENST00000365031.1	8.75941	-1.18343	0.797259	0.0191921	0.0562176	2.89602	14.6228
ENST00000636407.1	35.2276	-0.917441	0.493105	0.0192232	0.0562176	21.3644	49.0908
tRNA-Gly-TCC-2-6	5998.33	0.610622	0.316357	0.0201737	0.0587859	7445.09	4551.57
tRNA-Ile-AAT-6-1	172.856	0.659547	0.344252	0.0206027	0.0598215	218.257	127.455
tRNA-Ser-GCT-3-1	1546.82	0.572811	0.299191	0.0211066	0.0608498	1896.07	1197.56
tRNA-Ser-GCT-5-1	473.021	0.588377	0.307396	0.0210773	0.0608498	582.965	363.077
ENST00000517277.1	15.0308	-1.07955	0.655121	0.0218299	0.0624919	7.08284	22.9787
tRNA-Val-CAC-8-1	597.448	-0.626196	0.330084	0.021783	0.0624919	448.631	746.265
tRNA-Arg-TCG-2-1	108.175	0.766637	0.410848	0.021921	0.0625325	142.273	74.0775
tRNA-Cys-GCA-14-1	890.428	0.665392	0.353072	0.0221606	0.0629949	1128.21	652.644
SNAR-A8	25.9576	0.967822	0.55193	0.0223647	0.0633537	37.2925	14.6228
tRNA-Val-CAC-1-3	82.4031	0.749564	0.409052	0.0239547	0.067622	107.922	56.884
ENST00000365645.1	2031.04	-0.626005	0.339074	0.0246267	0.0692787	1520.58	2541.5
tRNA-Leu-AAG-2-4	11354	-0.610185	0.334677	0.0261503	0.073059	8567.81	14140.2
tRNA-Tyr-GTA-4-1	19.9756	0.998148	0.607687	0.0261395	0.073059	29.5063	10.4449
tRNA-Ile-AAT-8-1	22.1257	0.974986	0.586207	0.0262707	0.073144	32.2451	12.0063
ENST00000384770.1	9.63331	-1.09775	0.762479	0.0267119	0.0741187	3.59934	15.6673
tRNA-Leu-CAG-2-1	1179.98	0.512354	0.28213	0.0271295	0.0750213	1420.46	939.492
tRNA-Glu-CTC-1-1	459.176	-0.585988	0.326483	0.0281817	0.0776304	350.841	567.511
tRNA-Asn-GTT-1-1	3947.02	0.50588	0.281086	0.028264	0.0776304	4743.08	3150.97
ENST00000383951.1	66.6674	-0.720799	0.409549	0.0288186	0.0788873	46.6425	86.6923
ENST00000384552.1	9.51264	-1.08506	0.798161	0.0291148	0.0791649	3.32629	15.699
ENST00000384471.1	13.6925	-1.02832	0.668661	0.0290486	0.0791649	6.49536	20.8897
ENST00000637379.1	28.0408	-0.882275	0.530238	0.0302769	0.0820505	16.9045	39.177
tRNA-Lys-TTT-7-1	235.316	0.693527	0.398879	0.0307727	0.083117	303.205	167.427
tRNA-Asp-GTC-2-10	1859.14	-0.56889	0.324605	0.0313366	0.0843599	1431.05	2287.24
tRNA-Gln-TTG-6-1	8.98613	1.06396	0.799877	0.0317865	0.0852885	14.8318	3.1405
ENST00000365370.1	22.2732	-0.94114	0.592502	0.031956	0.0854613	12.1674	32.3791
ENST00000364228.1	8084.99	-0.605427	0.350948	0.0330909	0.0882064	6080	10090
tRNA-Asp-GTC-2-7	475.661	0.547862	0.317088	0.0334298	0.0888183	581.405	369.917
ENST00000384106.1	19.3237	-0.936209	0.606224	0.0348636	0.0921641	10.4464	28.2011
tRNA-Leu-AAG-3-1	191.097	0.66462	0.393073	0.0349158	0.0921641	244.164	138.031
ENST00000384531.1	10.6251	-1.02024	0.727121	0.0351037	0.0923603	4.53848	16.7118
ENST00000384499.1	8.413	-1.02453	0.773651	0.0368024	0.0965172	3.24768	13.5783
ENST00000362263.3	20.3013	0.899985	0.587931	0.0380652	0.0995079	29.1133	11.4893
tRNA-Arg-TCT-4-1	79.3247	-0.819717	0.516468	0.0383247	0.0998654	49.8116	108.838
ENST00000459154.1	13.9863	-0.953771	0.659028	0.0393553	0.102223	7.08284	20.8897
tRNA-Ile-AAT-5-2	2484.73	0.513822	0.31108	0.0404537	0.104741	3007.71	1961.74
ENST00000363858.1	19.5782	-0.895088	0.597134	0.0406291	0.104862	10.9552	28.2011
tRNA-Ala-AGC-8-1	528.489	-0.743757	0.468086	0.0413923	0.106493	355.267	701.71
ENST00000516869.1	15915	-0.471332	0.287332	0.0419481	0.107583	12850.4	18979.5
ENST00000554988.1	15453.6	-0.470427	0.288892	0.0431905	0.110075	12477.1	18430.2
SNAR-A9	20.2041	0.878967	0.593512	0.0431253	0.110075	28.9188	11.4893
ENST00000384504.1	11.4751	0.96363	0.71604	0.0437091	0.111048	17.7278	5.22243
tRNA-Ser-TGA-2-1	39.0993	0.744158	0.477586	0.0441916	0.111924	52.0829	26.1157
tRNA-Gly-CCC-2-1	2888.85	-0.4512	0.279033	0.0445705	0.112534	2354.88	3422.81
tRNA-Ile-AAT-5-3	116.135	0.60207	0.378542	0.0453931	0.114256	145.591	86.6782
tRNA-Ile-AAT-3-1	68.1042	0.649667	0.413348	0.0461893	0.115901	87.0999	49.1084
tRX-Val-NNN-5-1	587.864	-0.52141	0.329378	0.0475708	0.119	460.281	715.447
tRNA-Ala-CGC-1-1	205.319	0.519813	0.330321	0.0486588	0.121348	249.844	160.794
tRNA-Trp-CCA-4-1	593.634	0.475836	0.303209	0.0497224	0.123622	710.804	476.465
ENST00000364512.1	13.4247	-0.897408	0.659135	0.0504808	0.124744	7.00424	19.8452
tRNA-Thr-TGT-1-1	400.617	0.507629	0.325262	0.0503509	0.124744	485.468	315.765
ENST00000365663.1	40.8696	-0.745733	0.502587	0.0515492	0.126615	26.842	54.8971
tRNA-Ser-AGA-2-3	204.274	0.502454	0.323763	0.0514802	0.126615	247.184	161.364
tRNA-Asp-GTC-1-1	1696.75	-0.515999	0.334221	0.0522635	0.127982	1329.31	2064.19
tRNA-Gln-CTG-1-5	556.053	0.46289	0.299154	0.0525694	0.128345	663.135	448.97
ENST00000363523.1	10.0636	-0.925892	0.735644	0.0528595	0.128667	4.45988	15.6673
tRNA-SeC-TCA-1-1	27.0719	0.79423	0.554624	0.0537981	0.130561	37.4497	16.6942
ENST00000584923.1	76.1626	-0.607344	0.402676	0.0546315	0.132189	56.2325	96.0927
tRNA-Thr-TGT-5-1	100.693	-0.643442	0.430472	0.0550707	0.132856	72.2351	129.151
tRNA-Lys-TTT-5-1	1261.51	0.458521	0.300594	0.055456	0.13339	1503.12	1019.9
tRNA-Lys-CTT-2-1	23687.9	-0.421844	0.276476	0.055903	0.134068	19531.5	27844.3
tRNA-Glu-TTC-1-2	596.817	0.468876	0.311831	0.058247	0.139279	714.482	479.152
tRNA-Tyr-GTA-3-1	79.6872	0.582901	0.394382	0.0592737	0.141318	99.8176	59.5568
tRNA-Thr-TGT-6-1	1000.09	-0.576666	0.390264	0.0595118	0.141471	750.285	1249.89
tRNA-Phe-GAA-1-6	273.272	0.540507	0.368133	0.0618079	0.146501	336.824	209.72
ENST00000365241.1	23323.9	0.427448	0.288677	0.0621677	0.146925	27513.5	19134.3
tRNA-Ile-TAT-2-1	10022.9	0.464982	0.316723	0.0634169	0.149443	11997.4	8048.33
tRNA-Lys-CTT-2-3	5227.14	0.402816	0.274199	0.0643421	0.151185	6111.86	4342.41
ENST00000383873.1	26.9645	-0.734265	0.534499	0.0651198	0.152133	17.372	36.557
ENST00000363046.1	27832	-0.463976	0.318307	0.0650182	0.152133	22347.7	33316.2
tRNA-iMet-CAT-1-4	837.215	0.4065	0.280177	0.0671167	0.156349	980.866	693.563
tRNA-Pro-CGG-2-1	263.975	0.510783	0.360287	0.0702643	0.163214	322.377	205.573
tRNA-Ser-AGA-2-2	783.332	0.402647	0.281544	0.0705725	0.163463	917.05	649.614
ENST00000364968.1	12.7846	-0.825838	0.671232	0.0707915	0.163504	6.76842	18.8007
ENST00000363283.1	9.54134	-0.847442	0.733462	0.0723403	0.16647	4.45988	14.6228
tRNA-Arg-CCG-2-1	1620.21	0.41015	0.289263	0.072485	0.16647	1902.99	1337.43
tRNA-Glu-TTC-2-1	5124.59	-0.3844	0.270772	0.0727427	0.166591	4289.18	5959.99
tRNA-Gly-CCC-4-1	3520.43	0.420354	0.302846	0.0775387	0.177076	4155.46	2885.39
ENST00000384592.1	7.32921	-0.83507	0.77251	0.0781249	0.177915	3.16908	11.4893
tRNA-Pro-CGG-1-2	40.2843	0.620021	0.463133	0.0785766	0.178444	51.8471	28.7216
tRNA-Lys-TTT-3-1	6497.2	-0.382481	0.276214	0.0790306	0.178975	5435.05	7559.34
tRNA-Val-AAC-1-3	142.717	0.464932	0.339271	0.0796828	0.17995	171.585	113.849
ENST00000516060.1	16.4395	-0.755176	0.60791	0.0800493	0.180171	9.90026	22.9787
tRNA-Ser-AGA-2-6	745.97	0.409505	0.297856	0.0802239	0.180171	877.404	614.537
ENST00000459249.1	10.6118	-0.804887	0.691417	0.080529	0.180358	5.55623	15.6673
tRNA-Lys-TTT-1-1	113.869	-0.480938	0.353853	0.08131	0.181607	89.8801	137.858
ENST00000259874.6	10.1822	0.805106	0.706568	0.0825613	0.183394	15.1421	5.22243
ENST00000376377.2	10.1822	0.805106	0.706568	0.0825613	0.183394	15.1421	5.22243
ENST00000516516.1	8.02728	-0.816279	0.768036	0.0838158	0.185674	3.52074	12.5338
tRNA-Trp-CCA-1-1	169.681	0.462584	0.3446	0.0850698	0.187939	204.149	135.213
ENST00000410433.1	13.9729	-0.763305	0.64085	0.0853128	0.187966	8.10058	19.8452
tRNA-Lys-CTT-1-2	4859.36	-0.374745	0.277746	0.0860991	0.189185	4074.92	5643.81
tRNA-Gln-CTG-2-1	261.694	0.427712	0.31943	0.0867369	0.190073	310.412	212.976
tRNA-Val-CAC-2-1	1241.2	0.459374	0.345008	0.0873246	0.190521	1491.7	990.709
ENST00000365085.1	81.0303	0.506978	0.383333	0.0874099	0.190521	99.3915	62.6691
tRNA-His-GTG-1-3	115.343	0.58145	0.449025	0.0888658	0.193176	146.468	84.2167
ENST00000386745.1	8.89876	0.796244	0.750298	0.0896931	0.194455	13.6196	4.17794
ENST00000387974.1	16.5367	-0.722814	0.604768	0.0913002	0.197412	10.0947	22.9787
tRNA-Lys-TTT-3-3	691.475	0.439515	0.335407	0.0922969	0.198204	825.193	557.758
tRNA-Val-CAC-1-2	73.9582	0.535585	0.414905	0.0923975	0.198204	92.0769	55.8395
tRNA-Cys-GCA-20-1	16.9206	0.717042	0.600344	0.0923043	0.198204	23.3999	10.4413
tRNA-Ala-AGC-11-1	148.632	0.435001	0.334111	0.0942463	0.201108	177.141	120.123
ENST00000363756.1	6.98643	0.7861	0.773706	0.0940552	0.201108	10.8394	3.13346
tRNA-Val-CAC-1-4	91.6955	0.501283	0.39026	0.095447	0.203137	112.415	70.9757
tRNA-Asn-GTT-2-4	2605.36	0.347191	0.267125	0.0975407	0.207051	2998.55	2212.17
tRNA-His-GTG-1-6	207.424	0.407603	0.316681	0.0984119	0.208356	244.594	170.255
ENST00000613359.1	2234.56	-0.343392	0.265399	0.0990142	0.209087	1900.73	2568.39
tRNA-Val-AAC-1-1	3159.08	0.343126	0.266727	0.100739	0.212178	3631.59	2686.57
ENST00000610460.1	2161.37	-0.341797	0.266764	0.101995	0.214269	1838.95	2483.79
ENST00000517030.1	7.58364	-0.757317	0.746862	0.103787	0.217205	3.67795	11.4893
ENST00000383948.1	15.0619	-0.699048	0.614583	0.104194	0.217205	9.23417	20.8897
tRNA-Ile-AAT-4-1	784.082	0.409217	0.323989	0.103939	0.217205	926.355	641.809
ENST00000408573.1	37.8558	-0.565714	0.464334	0.105681	0.219741	27.6653	48.0463
tRNA-Ser-GCT-1-1	11.3839	0.73352	0.689704	0.106857	0.221619	16.5115	6.25635
ENST00000365664.1	15.1405	-0.69035	0.611891	0.107298	0.221967	9.39138	20.8897
ENST00000384143.1	20.5752	-0.674582	0.594395	0.108977	0.22487	12.9494	28.2011
tRNA-Gly-TCC-3-1	2166.25	0.337374	0.270133	0.110048	0.226329	2487.72	1844.79
tRNA-His-GTG-1-4	112.183	0.498623	0.408792	0.110241	0.226329	138.095	86.2704
ENST00000384376.1	10.9448	-0.716173	0.677379	0.112124	0.229614	6.22231	15.6673
tRNA-Leu-TAG-3-1	5364.13	-0.383153	0.310924	0.112483	0.229771	4449.51	6278.75
ENST00000362739.1	6.69269	0.736557	0.769794	0.112982	0.230212	10.2519	3.13346
tRNA-Pro-AGG-2-1	291.019	0.401794	0.330737	0.116286	0.236351	343.555	238.484
ENST00000571722.3	17.8955	0.652967	0.591457	0.118578	0.240408	24.3018	11.4893
tRNA-Thr-TGT-2-1	189.641	0.408451	0.339527	0.11915	0.240967	224.599	154.682
tRNA-Asn-GTT-11-2	11.7245	0.695831	0.668695	0.119687	0.241453	16.6687	6.78035
ENST00000490232.3	2001.21	0.517787	0.440982	0.120111	0.241583	2494.55	1507.87
tRNA-Gly-TCC-5-1	8.07546	0.715231	0.731341	0.120346	0.241583	11.973	4.17794
tRNA-Phe-GAA-1-5	126.649	0.434804	0.366882	0.122723	0.245748	151.905	101.393
tRNA-Gln-CTG-3-1	13.8615	-0.671675	0.643604	0.125468	0.250628	8.37364	19.3494
ENST00000408111.1	8.61476	-0.693305	0.710068	0.128225	0.254747	4.69569	12.5338
ENST00000492798.1	8.61476	-0.693305	0.710068	0.128225	0.254747	4.69569	12.5338
tRNA-Tyr-GTA-5-1	8603.35	0.318957	0.269397	0.12847	0.254747	9828.36	7378.33
tRNA-Met-CAT-1-1	1903.21	-0.318614	0.27017	0.129843	0.256842	1632.31	2174.12
tRNA-Asp-GTC-2-8	6279.88	-0.332099	0.282607	0.130379	0.257276	5344.79	7214.96
ENST00000612463.1	2170.52	-0.307097	0.260939	0.131187	0.258244	1872.91	2468.12
ENST00000364502.1	14.5397	-0.639634	0.611276	0.132601	0.260398	9.23417	19.8452
ENST00000383985.1	14.579	-0.636544	0.609162	0.13359	0.261078	9.31278	19.8452
tRNA-Ala-AGC-7-1	29.009	0.554036	0.500175	0.133373	0.261078	37.1353	20.8827
ENST00000384302.1	8.65406	-0.680521	0.710457	0.13462	0.26246	4.7743	12.5338
ENST00000618786.1	5186.79	0.396377	0.345065	0.135138	0.26284	6130.08	4243.49
ENST00000365186.1	35.1051	0.52076	0.46848	0.136341	0.263916	44.0981	26.1121
ENST00000362309.3	21.202	0.588183	0.546684	0.136238	0.263916	27.7811	14.6228
tRNA-Tyr-GTA-8-1	11.6379	0.661791	0.6746	0.138124	0.266733	16.4742	6.80148
tRNA-Val-AAC-1-2	182.835	0.370642	0.324959	0.138924	0.267643	213.76	151.911
ENST00000364275.1	10.568	0.651875	0.668974	0.142269	0.27344	14.869	6.26691
tRNA-Pro-CGG-1-3	46.9094	0.478859	0.433713	0.142771	0.273757	57.7963	36.0224
ENST00000364151.1	7.0614	-0.664725	0.740881	0.145828	0.278959	3.67795	10.4449
ENST00000384723.1	14.6969	-0.612625	0.611123	0.148182	0.282799	9.5486	19.8452
ENST00000363120.1	56815.1	-0.311092	0.278886	0.150166	0.285914	48779.4	64850.7
ENST00000364243.1	9.48866	-0.645599	0.693838	0.15078	0.286411	5.39901	13.5783
ENST00000384165.1	25.0514	-0.548783	0.528287	0.152619	0.28923	17.7237	32.3791
tRNA-Pro-AGG-2-6	295.516	0.324154	0.293597	0.153222	0.289696	339.286	251.746
tRNA-Asn-GTT-6-1	84.769	-0.484106	0.453956	0.153673	0.289875	64.4034	105.135
tRNA-Gly-GCC-1-5	2538.89	-0.293545	0.265688	0.154863	0.291444	2199.91	2877.87
ENST00000384245.1	12.9863	-0.609978	0.628743	0.155783	0.292498	8.21643	17.7563
tRNA-Arg-CCT-4-1	11251.8	-0.317964	0.292134	0.158971	0.297796	9609.55	12894.1
ENST00000362512.1	18.1346	-0.57342	0.576904	0.159687	0.29845	12.246	24.0232
tRNA-Cys-GCA-16-1	25.4315	0.532819	0.521161	0.160056	0.298453	32.5968	18.2662
tRNA-iMet-CAT-1-5	2101.09	-0.312672	0.288442	0.160847	0.299242	1799.49	2402.68
ENST00000364161.1	24.8047	-0.55844	0.559858	0.162105	0.300893	17.1775	32.4319
tRNA-Ala-CGC-3-1	643.87	-0.402268	0.379856	0.16388	0.301299	520.498	767.241
tRNA-iMet-CAT-1-6	2479.7	0.284001	0.262308	0.16325	0.301299	2801.43	2157.96
tRNA-Ala-AGC-8-2	537.364	0.316121	0.29423	0.164049	0.301299	615.777	458.951
tRNA-Thr-CGT-3-1	291.704	0.338793	0.315639	0.163033	0.301299	337.581	245.827
ENST00000363166.1	39.6578	0.475024	0.458142	0.164177	0.301299	49.0255	30.2901
tRNA-Ala-AGC-15-1	16.2077	0.568227	0.584925	0.166742	0.305318	21.443	10.9724
tRNA-iMet-CAT-1-8	5060.65	-0.289033	0.270047	0.167339	0.305723	4389.29	5732.01
ENST00000619178.1	26.4548	-0.505304	0.500433	0.168544	0.30601	19.4861	33.4235
ENST00000630092.1	26.4548	-0.505304	0.500433	0.168544	0.30601	19.4861	33.4235
tRNA-Ile-AAT-12-1	46.3335	0.451188	0.43718	0.168625	0.30601	56.6586	36.0083
tRNA-Cys-GCA-2-3	195.415	0.345501	0.327725	0.169536	0.306977	226.945	163.886
tRNA-Asn-GTT-11-1	8.88968	0.612663	0.693292	0.170358	0.30778	12.5605	5.21891
ENST00000418539.2	12.6415	0.597804	0.655211	0.171413	0.308999	17.4547	7.82836
ENST00000516564.1	8.9085	-0.607899	0.693816	0.173468	0.310505	5.28317	12.5338
ENST00000365541.1	20.6145	0.533926	0.547143	0.173522	0.310505	26.6062	14.6228
ENST00000364931.1	22.4461	0.546561	0.56426	0.172761	0.310505	29.225	15.6673
tRNA-Cys-GCA-9-3	6.8164	0.616044	0.743422	0.173776	0.310505	9.97886	3.65394
tRNA-Leu-AAG-4-1	17.3715	-0.58167	0.631749	0.17523	0.311999	11.1911	23.552
ENST00000458892.1	13.9988	-0.577171	0.623012	0.17538	0.311999	9.19693	18.8007
ENST00000362692.1	32.81	-0.470435	0.470621	0.177276	0.314684	24.8851	40.7349
tRNA-Leu-AAG-2-3	1575.59	0.282381	0.271027	0.178466	0.316107	1781.31	1369.87
ENST00000384718.1	15.9039	-0.549025	0.585062	0.180583	0.31916	10.918	20.8897
ENST00000384581.1	13.2801	-0.562204	0.611856	0.181913	0.320813	8.80391	17.7563
tRNA-Ala-TGC-3-2	565.39	0.278705	0.273523	0.187765	0.330418	638.767	492.013
tRNA-Glu-TTC-1-1	5481.44	-0.254136	0.250239	0.191301	0.335912	4835.86	6127.03
ENST00000362969.1	23.9623	0.484474	0.511539	0.193011	0.338186	30.1683	17.7563
tRNA-Leu-AAG-1-2	28.7967	-0.475481	0.502948	0.195367	0.341577	21.5216	36.0717
ENST00000384527.1	10.7742	-0.557134	0.645684	0.19712	0.343902	6.92563	14.6228
ENST00000384342.2	7.25423	0.576565	0.720001	0.19804	0.344031	10.3305	4.17794
ENST00000628458.1	7.25423	0.576565	0.720001	0.19804	0.344031	10.3305	4.17794
ENST00000364874.1	6.53916	-0.570681	0.734146	0.203262	0.350546	3.67795	9.40037
tRNA-Gly-CCC-2-2	3313.25	-0.2481	0.251217	0.203515	0.350546	2929.52	3696.99
ENST00000612665.1	133.093	0.320011	0.328457	0.203116	0.350546	153.382	112.804
tRNA-Cys-GCA-2-4	899.659	0.337276	0.347625	0.203442	0.350546	1045.85	753.469
tRNA-Arg-TCG-3-1	421.545	-0.279181	0.285058	0.204171	0.350703	366.19	476.901
tRNA-Asn-ATT-1-1	18.8269	0.51833	0.584799	0.204469	0.350703	24.5748	13.079
tRNA-Thr-AGT-1-2	253.298	0.323273	0.336855	0.209161	0.357996	292.684	213.912
tRNA-Lys-TTT-10-1	25.4695	-0.464597	0.509471	0.209686	0.358112	19.0558	31.8832
tRNA-Cys-GCA-9-4	6.5209	0.561531	0.741677	0.21011	0.358112	9.39138	3.65042
ENST00000364043.1	8.26835	-0.551585	0.690278	0.21206	0.360679	5.04735	11.4893
tRNA-Val-AAC-1-4	2422.06	0.260377	0.270481	0.213154	0.361784	2719.61	2124.52
tRNA-Pro-CGG-1-1	735.8	0.252461	0.263238	0.21552	0.365037	823.368	648.232
tRNA-Pro-TGG-3-1	680.85	0.265948	0.278581	0.216213	0.36545	766.635	595.064
tRNA-Cys-GCA-3-1	92.2565	0.333194	0.354373	0.216881	0.365818	107.256	77.2567
tRNA-Gln-CTG-1-2	199.157	0.282067	0.297823	0.218211	0.366541	225.977	172.337
tRNA-Asn-GTT-8-1	8.42188	0.543029	0.686371	0.217895	0.366541	11.6213	5.22243
tRNA-Lys-CTT-8-1	10.3731	-0.546939	0.71133	0.218743	0.366677	6.10234	14.6439
ENST00000607318.1	437.333	-0.253529	0.268945	0.222846	0.372785	384.803	489.864
ENST00000619471.1	2111.54	-0.234265	0.248359	0.224652	0.375036	1878.21	2344.87
tRNA-Pro-TGG-3-4	141.195	0.308414	0.333403	0.226067	0.376624	162.351	120.038
tRNA-Leu-CAA-6-1	37.6659	0.405572	0.452986	0.227616	0.378428	45.5834	29.7485
ENST00000691818.1	24.4971	-0.436897	0.498213	0.229218	0.380314	18.7042	30.2901
ENST00000363533.1	11.8839	-0.506848	0.624027	0.230311	0.380505	8.10058	15.6673
ENST00000408340.1	14.5656	-0.487642	0.583528	0.230424	0.380505	10.3305	18.8007
tRNA-Val-CAC-1-1	4040.53	0.230405	0.247446	0.230737	0.380505	4480.91	3600.16
ENST00000364278.1	6.96049	0.528688	0.716346	0.233575	0.384406	9.74305	4.17794
tRNA-Ser-CGA-1-1	2502.7	-0.235803	0.255819	0.234535	0.385207	2222.47	2782.93
ENST00000602478.1	7.45237	-0.52155	0.713468	0.239076	0.389516	4.45988	10.4449
ENST00000384752.1	15.5181	-0.471414	0.569996	0.23885	0.389516	11.1911	19.8452
tRNA-Ala-AGC-4-1	11651.3	0.24463	0.268585	0.238831	0.389516	13013.3	10289.3
tRNA-Arg-CCG-1-1	10.3246	0.509223	0.655132	0.238225	0.389516	13.8513	6.79796
tRNA-Lys-CTT-2-4	6218.39	0.235154	0.258456	0.240347	0.390804	6915.4	5521.37
tRNA-Pro-AGG-2-4	996.739	0.24334	0.269488	0.2428	0.393567	1112.88	880.603
tRNA-Leu-AAG-1-3	6.92295	0.517361	0.718561	0.243014	0.393567	9.66444	4.18146
ENST00000362452.1	13.3283	0.478056	0.596799	0.245327	0.396523	17.2562	9.40037
tRNA-His-GTG-1-7	6916.87	0.264917	0.297152	0.246283	0.397278	7803.62	6030.12
tRNA-Val-CAC-5-1	957.898	0.252849	0.286124	0.251427	0.404772	1075.03	840.764
ENST00000384269.1	7.41306	-0.506395	0.726179	0.252768	0.406127	4.38127	10.4449
tRNA-Ala-TGC-3-1	1191	0.222132	0.251208	0.254629	0.408311	1317.67	1064.33
ENST00000364234.1	33.0904	-0.376446	0.449185	0.258634	0.413917	26.4903	39.6905
ENST00000384232.1	6.79712	-0.496818	0.713656	0.260083	0.415418	4.18682	9.40741
tRNA-Glu-TTC-5-1	1248.59	-0.237853	0.275343	0.263274	0.41969	1104.69	1392.49
ENST00000365484.1	2334.26	0.265943	0.314791	0.270335	0.430102	2640.19	2028.34
tRNA-Gly-TCC-6-1	38.7653	0.35981	0.440526	0.272097	0.43206	46.175	31.3557
tRNA-Tyr-ATA-1-1	14.3629	0.441631	0.581773	0.274435	0.434924	18.2739	10.4519
ENST00000364688.1	19.4068	-0.411446	0.526645	0.276148	0.436786	14.7904	24.0232
ENST00000408438.1	9.5146	-0.462133	0.646766	0.279109	0.440613	6.49536	12.5338
tRNA-Cys-GCA-1-1	33.6099	-0.362574	0.464669	0.289748	0.456249	27.0406	40.1792
tRNA-Gly-GCC-5-1	23.3942	0.38685	0.504643	0.290136	0.456249	28.5258	18.2626
tRNA-Glu-TTC-4-2	1136.68	0.207236	0.254357	0.293821	0.461151	1251.63	1021.73
ENST00000459299.1	53.1179	-0.311117	0.397888	0.298959	0.468312	44.6111	61.6246
tRNA-Arg-TCT-1-1	9846.25	-0.217629	0.271405	0.29976	0.468456	8792.75	10899.7
ENST00000384078.1	72.3579	0.288656	0.367833	0.30078	0.468456	83.1158	61.6
ENST00000516203.1	6.53023	0.453277	0.710678	0.300356	0.468456	8.88251	4.17794
tRNA-Asn-GTT-10-1	24.4815	0.373508	0.500103	0.303486	0.471767	29.6594	19.3036
ENST00000516993.1	12.2837	-0.423596	0.608945	0.305814	0.474479	8.88251	15.6849
ENST00000387446.1	7.00873	-0.440371	0.694009	0.3114	0.481039	4.61709	9.40037
tRNA-Asp-GTC-2-11	4824.18	-0.193009	0.244773	0.310984	0.481039	4368.46	5279.89
tRNA-iMet-CAT-1-2	4564.58	-0.191182	0.242743	0.311818	0.481039	4137.6	4991.55
tRNA-Ala-CGC-5-1	514.016	-0.249329	0.325085	0.316328	0.487074	449.434	578.598
ENST00000364171.1	513.614	-0.198871	0.256801	0.318418	0.488492	463.206	564.022
tRNA-Tyr-GTA-7-1	6.4874	0.43584	0.717939	0.318451	0.488492	8.80391	4.1709
tRX-Lys-NNN-3-1	151.293	-0.249222	0.328608	0.321467	0.49219	132.348	170.237
tRNA-Gln-CTG-1-1	7.0449	0.427451	0.693171	0.32475	0.496281	9.39138	4.69842
ENST00000364709.1	7.08733	-0.425054	0.692151	0.327154	0.497152	4.7743	9.40037
ENST00000384305.1	20.3787	-0.380015	0.547025	0.326116	0.497152	15.6509	25.1064
tRNA-Cys-GCA-2-1	11.3973	0.403971	0.607042	0.32709	0.497152	14.4387	8.35588
tRNA-Asp-GTC-4-1	13.3864	-0.393253	0.587149	0.331006	0.502067	10.0575	16.7153
tRNA-Lys-TTT-2-1	76.2323	-0.254545	0.344699	0.332887	0.503043	66.2858	86.1789
tRNA-Ile-AAT-1-1	7.06529	0.421154	0.704677	0.332831	0.503043	9.42862	4.70195
tRNA-Val-CAC-14-1	4400.82	0.20539	0.276054	0.336016	0.505495	4852.19	3949.46
tRNA-Arg-TCG-1-1	321.318	0.283867	0.391086	0.335922	0.505495	369.445	273.19
ENST00000362353.1	10.7443	0.39942	0.617384	0.336375	0.505495	13.6568	7.83188
ENST00000516507.1	2912.52	0.180135	0.240822	0.337416	0.506124	3171.58	2653.47
tRNA-Ala-AGC-5-1	13.3207	0.386874	0.593291	0.341434	0.511208	16.71	9.93142
tRNA-Tyr-GTA-6-1	53.0965	0.333278	0.490315	0.35058	0.523937	63.2739	42.919
tRNA-Cys-GCA-17-1	46.4535	0.273883	0.391977	0.354298	0.528522	53.2165	39.6905
ENST00000383924.1	8.5205	-0.393162	0.655447	0.355516	0.528718	6.0651	10.9759
tRNA-Val-CAC-1-5	145.531	0.216926	0.305323	0.35573	0.528718	161.606	129.456
ENST00000362585.1	16.01	0.35487	0.544119	0.356754	0.529272	19.4861	12.5338
SNAR-A4	27.8064	0.310551	0.457624	0.357994	0.530144	32.634	22.9787
ENST00000627518.2	11.5954	-0.378513	0.610372	0.358684	0.5302	8.56809	14.6228
ENST00000364089.1	84.3677	-0.245965	0.353254	0.360665	0.531197	73.6872	95.0482
ENST00000363615.1	15.4731	0.356713	0.555115	0.360554	0.531197	18.94	12.0063
ENST00000384677.1	13.53	-0.366085	0.582193	0.362189	0.532477	10.3305	16.7294
ENST00000364725.1	412.238	-0.183088	0.259513	0.363875	0.53399	374.303	450.173
ENST00000384155.1	7.44343	0.389325	0.6766	0.364549	0.534015	9.66444	5.22243
tRNA-Ile-AAT-5-5	3730.96	0.180378	0.256862	0.366449	0.535833	4068.33	3393.59
ENST00000365528.1	11.792	-0.365247	0.593731	0.368453	0.537796	8.96112	14.6228
ENST00000648813.1	28.1033	-0.302966	0.457645	0.369853	0.538872	23.3213	32.8854
ENST00000362610.1	48.7867	0.26977	0.40139	0.371805	0.540747	55.7939	41.7794
tRNA-Phe-GAA-8-1	14.9971	-0.34905	0.559562	0.373149	0.541732	11.6999	18.2943
ENST00000364893.1	17.3312	-0.333592	0.530319	0.377581	0.546236	13.7727	20.8897
ENST00000364102.1	57.6417	0.247673	0.369795	0.377595	0.546236	65.1481	50.1353
tRNA-Lys-CTT-10-1	21.037	-0.320355	0.503511	0.378983	0.54727	17.0203	25.0536
ENST00000390893.2	12.6865	-0.358105	0.59898	0.379831	0.547523	9.70581	15.6673
tRNA-Ile-AAT-7-1	7.30423	-0.372995	0.67532	0.383767	0.550269	5.20456	9.40389
tRNA-His-GTG-1-1	1930.31	0.162747	0.238859	0.38334	0.550269	2087.68	1772.93
tRNA-Lys-CTT-5-1	318.505	0.196769	0.292518	0.383654	0.550269	350.518	286.491
ENST00000362545.1	57.4472	0.240813	0.364872	0.385265	0.551401	64.7592	50.1353
ENST00000384107.1	28.1808	0.310464	0.492514	0.385913	0.551401	33.3828	22.9787
tRNA-Gln-TTG-1-1	2311.57	0.158103	0.234503	0.38903	0.554879	2494.69	2128.44
tRNA-Ile-AAT-7-2	8.57001	0.362452	0.656365	0.39286	0.559362	10.8766	6.26339
tRNA-Val-CAC-1-6	718.338	0.173135	0.265744	0.401853	0.571166	781.661	655.015
tRNA-Gly-CCC-6-1	1813.16	-0.170314	0.261968	0.403283	0.571535	1656.14	1970.19
tRNA-Pro-TGG-1-1	232.483	0.181129	0.279833	0.403519	0.571535	254.072	210.895
ENST00000365604.1	43.3735	0.246129	0.394271	0.408118	0.576441	49.1455	37.6015
ENST00000363651.1	7.23006	0.353158	0.675433	0.408401	0.576441	9.23417	5.22595
tRNA-Thr-AGT-5-1	11.7274	0.341609	0.624493	0.410825	0.578858	14.5959	8.85875
tRNA-Ile-AAT-5-4	3548.8	0.162652	0.254626	0.412536	0.580263	3842.15	3255.45
tRNA-Gly-CCC-7-1	8.13078	-0.351459	0.69676	0.413369	0.58043	5.79204	10.4695
tRNA-Gln-CTG-1-4	1393.78	0.14883	0.233965	0.417035	0.584568	1498.54	1289.02
tRNA-Met-CAT-6-1	540.49	0.195058	0.314667	0.420672	0.588651	595.385	485.595
tRNA-Cys-GCA-6-1	24.7492	-0.275078	0.466905	0.423062	0.590979	20.7769	28.7216
ENST00000364226.1	31.9539	-0.255777	0.429496	0.42492	0.591541	27.3509	36.557
ENST00000625482.2	31.9539	-0.255777	0.429496	0.42492	0.591541	27.3509	36.557
tRNA-Cys-GCA-7-1	56.8152	0.220594	0.364057	0.426066	0.592122	63.5056	50.1247
ENST00000364189.1	32.8233	0.252867	0.427771	0.42866	0.593697	37.4456	28.2011
ENST00000516844.1	17.8178	0.293337	0.515434	0.428035	0.593697	21.0127	14.6228
tRNA-Thr-AGT-6-1	418.732	0.15346	0.249175	0.430498	0.59523	451.519	385.946
ENST00000459174.1	7.439	-0.332911	0.665542	0.432919	0.597561	5.47762	9.40037
ENST00000383992.1	7.39793	-0.33238	0.673445	0.435024	0.599448	5.39901	9.39685
tRNA-Lys-CTT-9-1	19.1216	-0.289104	0.520541	0.437866	0.601937	15.7709	22.4723
ENST00000363688.1	56.626	0.213027	0.360575	0.438311	0.601937	63.1167	50.1353
tRNA-Val-TAC-3-1	31.395	0.259513	0.469543	0.451835	0.619463	36.1961	26.5939
ENST00000363376.1	8.47011	-0.311971	0.636824	0.454937	0.622666	6.49536	10.4449
ENST00000391299.1	13.0961	-0.292838	0.566288	0.456842	0.624222	10.525	15.6673
tRNA-Gly-CCC-5-1	1014.66	-0.143378	0.248082	0.460196	0.626699	939.825	1089.5
tRNA-Val-CAC-1-7	805.077	0.148869	0.25805	0.459934	0.626699	866.92	743.233
ENST00000363636.1	7.08681	-0.313171	0.683689	0.46242	0.628675	5.28317	8.89046
tRNA-Lys-TTT-3-4	1497.26	0.13187	0.229203	0.464533	0.630493	1598.05	1396.47
ENST00000365487.1	21.5687	-0.265568	0.505367	0.466525	0.631721	18.0381	25.0994
ENST00000365394.1	50.5313	0.204927	0.370156	0.466992	0.631721	56.1497	44.9129
tRNA-Glu-TTC-4-1	190.212	-0.167682	0.298998	0.46875	0.631996	173.463	206.96
tRNA-Pro-AGG-2-3	135.518	0.173105	0.309072	0.46836	0.631996	147.867	123.168
tRNA-Cys-GCA-4-1	1221.67	0.134053	0.237872	0.47287	0.636496	1305.75	1137.59
ENST00000363538.1	260.896	0.152695	0.275585	0.476501	0.640323	281.56	240.232
tRNA-Glu-TTC-2-2	1027.69	0.131125	0.235798	0.479127	0.64279	1096.98	958.405
tRNA-Val-AAC-1-5	2321.88	0.126159	0.227963	0.48225	0.645913	2472	2171.76
ENST00000363299.1	89.0281	-0.17092	0.315801	0.483115	0.646007	80.919	97.1372
tRNA-Cys-GCA-21-1	8.08358	0.292076	0.643735	0.485093	0.646525	9.90026	6.26691
ENST00000606724.1	8.08358	0.292076	0.643735	0.485093	0.646525	9.90026	6.26691
tRNA-Asn-GTT-4-1	11.6873	0.281268	0.600411	0.488398	0.649865	13.9671	9.40741
tRNA-Pro-TGG-3-5	152.43	0.156407	0.293487	0.492142	0.651647	164.966	139.894
ENST00000363624.1	102.431	0.188968	0.359322	0.491224	0.651647	113.052	91.8091
ENST00000362797.1	28.3238	0.229972	0.451723	0.491811	0.651647	32.1252	24.5225
ENST00000363248.1	11.6447	0.273059	0.589611	0.497029	0.657048	13.8926	9.39685
ENST00000363871.1	10.5323	-0.273218	0.596451	0.499305	0.658053	8.53085	12.5338
tRNA-Lys-CTT-6-1	74.9052	-0.177468	0.342875	0.500045	0.658053	67.8165	81.9939
tRX-Asn-NNN-1-1	9.17262	0.277823	0.620914	0.500217	0.658053	11.0338	7.3114
tRNA-Thr-CGT-2-1	925.976	0.128767	0.245732	0.504284	0.662331	987.945	864.008
ENST00000384238.1	32.7172	-0.205994	0.415957	0.50975	0.66843	28.8775	36.557
tRNA-Pro-AGG-1-1	78.9222	0.173957	0.347937	0.514461	0.673521	86.3552	71.4891
tRNA-Gly-TCC-1-1	3523.26	0.128492	0.25207	0.515547	0.673858	3759.24	3287.28
ENST00000363124.1	63.217	0.166515	0.343087	0.527563	0.687354	68.9874	57.4467
ENST00000384138.1	9.07364	0.260343	0.62	0.526761	0.687354	10.8394	7.30788
tRNA-Ser-CGA-2-1	214.767	-0.138217	0.282605	0.53017	0.689645	199.097	230.438
tRNA-Asn-GTT-2-6	6868.25	0.113169	0.230877	0.534391	0.694026	7271.55	6464.95
tRNA-Cys-GCA-10-1	6.69905	0.25692	0.678496	0.543422	0.704629	8.17919	5.21891
tRNA-Ser-CGA-4-1	2144.38	-0.116297	0.244081	0.544695	0.705155	2014.05	2274.7
tRNA-Ala-AGC-9-2	9.06	0.250221	0.642621	0.548064	0.708388	10.798	7.32197
ENST00000436459.2	6.91675	-0.249634	0.663499	0.552699	0.712267	5.47762	8.35588
ENST00000362765.1	7.78632	0.247771	0.647187	0.552817	0.712267	9.31278	6.25987
tRNA-Lys-CTT-11-1	117.961	-0.133515	0.292882	0.558099	0.715894	109.565	126.358
tRNA-Lys-TTT-3-5	294.116	-0.116842	0.253981	0.557959	0.715894	276.02	312.213
tRNA-Lys-TTT-3-2	1609.09	-0.111938	0.243423	0.559155	0.715894	1514.79	1703.39
tRNA-Gly-GCC-4-1	41.7434	0.173834	0.39204	0.558767	0.715894	45.8606	37.6261
ENST00000365602.1	19.4007	-0.213022	0.508057	0.560457	0.716433	16.8673	21.9342
ENST00000649180.1	82.0825	0.15489	0.35276	0.567275	0.722876	89.0113	75.1536
ENST00000362528.1	6.54536	0.241173	0.671929	0.567043	0.722876	7.86477	5.22595
tRNA-Ala-AGC-2-1	96.2772	0.135167	0.306539	0.570082	0.725316	103.26	89.2947
ENST00000365118.2	19.5236	-0.197481	0.490688	0.580002	0.734962	17.0989	21.9483
tRNA-Ala-AGC-2-2	544.865	-0.105616	0.241723	0.579428	0.734962	514.689	575.04
ENST00000516814.1	8.82096	0.226447	0.617314	0.580376	0.734962	10.3305	7.3114
ENST00000408119.1	8.93968	-0.224801	0.61321	0.582028	0.735908	7.4345	10.4449
tRNA-iMet-CAT-1-3	397.08	-0.112032	0.259902	0.582957	0.735937	373.541	420.619
ENST00000365050.1	6.46499	0.228636	0.676378	0.587394	0.74039	7.70756	5.22243
tRNA-Arg-CCT-1-1	1212.58	0.102242	0.239686	0.588809	0.741024	1277.94	1147.22
ENST00000363188.1	9.93149	-0.216397	0.594192	0.590698	0.742253	8.37364	11.4893
ENST00000384413.1	568.635	0.114208	0.27355	0.593901	0.743717	603.44	533.83
ENST00000362653.1	48.9654	0.149416	0.366916	0.594608	0.743717	53.0179	44.9129
tRNA-Val-CAC-11-2	6.46147	0.224806	0.682967	0.594129	0.743717	7.70756	5.21538
tRNA-Lys-CTT-3-1	1878.61	0.0945686	0.225299	0.596313	0.744704	1971.57	1785.64
tRNA-Ser-TGA-1-1	505.121	-0.105623	0.257757	0.602196	0.748395	476.71	533.532
tRNA-Arg-ACG-1-3	519.896	-0.100912	0.246689	0.603809	0.748395	492.183	547.609
tRNA-Thr-CGT-6-1	49.6735	0.151503	0.37935	0.600413	0.748395	53.8784	45.4686
tRNA-Ala-AGC-21-1	11.0847	0.209508	0.599095	0.603871	0.748395	12.7549	9.41446
tRNA-Val-CAC-7-1	9.38652	0.215798	0.634717	0.601941	0.748395	10.9552	7.81779
tRNA-Cys-GCA-9-1	183.359	-0.115093	0.287901	0.608758	0.752489	171.846	194.872
ENST00000364991.1	7.53541	0.212335	0.641735	0.609026	0.752489	8.80391	6.26691
tRNA-Thr-AGT-2-2	96.144	0.119386	0.305667	0.615697	0.759577	102.445	89.8434
tRNA-Lys-TTT-11-1	49.9614	-0.136707	0.35708	0.618138	0.760281	46.1336	53.7892
ENST00000362973.1	335.594	-0.0974558	0.247433	0.617471	0.760281	318.153	353.036
ENST00000364486.1	278.092	-0.0967895	0.249652	0.622889	0.761517	263.728	292.456
tRNA-Lys-CTT-7-1	54.215	0.133582	0.352952	0.622618	0.761517	58.3052	50.1247
tRNA-Asp-GTC-5-1	18.2914	0.177919	0.497978	0.621845	0.761517	20.388	16.1948
ENST00000384416.1	16.6842	0.183747	0.523661	0.622709	0.761517	18.7455	14.6228
tRNA-Gly-CCC-1-2	66.6124	0.122094	0.331674	0.634254	0.774247	71.0973	62.1275
ENST00000410612.1	7.21049	-0.196357	0.64562	0.636481	0.774639	6.0651	8.35588
tRNA-Gly-GCC-2-1	3892.53	0.0839572	0.223582	0.636327	0.774639	4064.67	3720.38
ENST00000362698.1	74.2586	-0.121544	0.335949	0.639782	0.776332	69.1363	79.3809
tRNA-Thr-TGT-4-1	333.573	0.0995544	0.270489	0.639229	0.776332	351.515	315.632
ENST00000384081.1	10.588	-0.182823	0.58697	0.647069	0.783558	9.15557	12.0204
tRNA-Asp-GTC-2-9	9233.49	-0.0847802	0.23415	0.647664	0.783558	8818.41	9648.58
ENST00000384273.1	9.19411	-0.182807	0.602594	0.651195	0.784328	7.94337	10.4449
ENST00000516506.1	14.9878	-0.169977	0.526027	0.649925	0.784328	13.2638	16.7118
ENST00000362807.1	15.8463	0.169293	0.524738	0.650714	0.784328	17.6078	14.0847
tRNA-Gly-CCC-3-1	10.1396	-0.177053	0.59691	0.660006	0.789096	8.80391	11.4753
ENST00000613023.1	11.1777	-0.172743	0.568428	0.659853	0.789096	9.82165	12.5338
tRNA-Tyr-GTA-2-1	7617.54	-0.0939294	0.269026	0.656884	0.789096	7231.78	8003.31
tRNA-Arg-CCG-1-2	209.045	0.0901779	0.258078	0.657447	0.789096	219.121	198.969
ENST00000363549.1	7.35958	0.182686	0.641888	0.659274	0.789096	8.45225	6.26691
tRNA-Gly-CCC-1-1	362.894	0.0942864	0.273905	0.661114	0.78926	381.394	344.395
ENST00000365129.1	14.1532	-0.161662	0.528281	0.666828	0.794914	12.6391	15.6673
tRNA-Phe-GAA-4-1	7.31675	0.176248	0.647513	0.671249	0.799013	8.37364	6.25987
ENST00000364648.1	30.954	-0.132221	0.416721	0.67379	0.799565	28.4844	33.4235
ENST00000568314.1	1181.33	0.0750082	0.224739	0.674664	0.799565	1228.35	1134.31
ENST00000364825.1	14.0138	0.160131	0.53919	0.673794	0.799565	15.4937	12.5338
ENST00000362574.1	7.32488	-0.173693	0.656244	0.676802	0.800932	6.30091	8.34884
tRNA-Cys-GCA-11-1	22.6279	0.150336	0.509623	0.681745	0.805609	24.8479	20.408
ENST00000365574.1	73.2162	-0.0996495	0.31833	0.687369	0.810173	69.1405	77.2919
tRNA-Cys-GCA-12-1	10.6063	0.160316	0.586119	0.687601	0.810173	11.8158	9.39685
ENST00000365277.1	12.8068	0.152628	0.552406	0.692512	0.814779	14.1243	11.4893
tRNA-Thr-CGT-4-1	861.71	0.0725967	0.233948	0.695862	0.817537	895.206	828.214
ENST00000408513.1	7.38632	-0.158472	0.639419	0.701348	0.822714	6.41676	8.35588
ENST00000363286.1	64.9859	-0.103999	0.352898	0.702292	0.822714	61.0358	68.936
ENST00000362934.1	21.5626	0.131314	0.47077	0.704516	0.82327	23.2799	19.8452
ENST00000383932.1	8.90361	0.154019	0.612003	0.704792	0.82327	9.97886	7.82836
ENST00000365131.2	7.42739	-0.154204	0.636836	0.708592	0.82642	6.49536	8.35941
tRNA-Asn-GTT-5-1	8.86783	0.150934	0.607427	0.709522	0.82642	9.90026	7.8354
tRNA-Arg-CCT-3-1	1454.82	-0.0816698	0.283543	0.713703	0.828994	1389.9	1519.73
tRX-Val-NNN-4-1	384.673	0.0935853	0.328578	0.713771	0.828994	404.843	364.503
ENST00000363500.1	18833.9	0.0616442	0.212446	0.71653	0.831011	19448.2	18219.6
tRNA-Arg-TCG-5-1	29.6706	0.114733	0.423534	0.71876	0.83241	31.6535	27.6877
ENST00000363355.1	9.36182	0.145346	0.609784	0.720192	0.832882	10.3678	8.35588
ENST00000362655.1	6.51242	-0.147274	0.660575	0.723733	0.835788	5.71344	7.3114
tRNA-Ser-AGA-2-5	3754.99	-0.062933	0.226779	0.727431	0.836494	3628.8	3881.19
ENST00000363405.1	26.8547	0.112395	0.429028	0.727061	0.836494	28.6417	25.0677
tRNA-Val-CAC-11-1	6.54764	0.1457	0.66218	0.726684	0.836494	7.3559	5.73939
tRNA-Arg-CCG-1-3	1050.29	0.0605395	0.221552	0.731854	0.840392	1084.17	1016.42
tRNA-Leu-TAA-1-1	2846.2	-0.0642155	0.250758	0.746414	0.845938	2747.32	2945.08
ENST00000363473.1	19345.1	0.05316	0.211465	0.75343	0.845938	19890.9	18799.2
ENST00000362482.1	18899.4	0.053328	0.211464	0.752669	0.845938	19434.3	18364.4
ENST00000365387.1	18851.1	0.0540743	0.21208	0.749962	0.845938	19392.2	18310
ENST00000362526.1	19477.4	0.0540842	0.212145	0.749988	0.845938	20036.5	18918.2
ENST00000362464.1	19323	0.0557348	0.211855	0.742247	0.845938	19894.2	18751.9
ENST00000363754.1	19427.8	0.0564167	0.212022	0.739372	0.845938	20008.9	18846.6
ENST00000364451.1	2440.21	0.0600892	0.236925	0.749612	0.845938	2518.89	2361.53
tRNA-Tyr-GTA-1-1	1811.85	0.065313	0.255149	0.746261	0.845938	1876.06	1747.63
tRNA-Leu-CAG-1-7	1451.58	0.0720411	0.290026	0.751638	0.845938	1509.2	1393.96
tRNA-Ser-AGA-1-1	33.2857	0.0992007	0.407043	0.747717	0.845938	35.2156	31.3557
ENST00000365184.1	23.4696	0.104313	0.447893	0.754373	0.845938	25.0051	21.9342
ENST00000384072.1	26.8567	0.105222	0.441197	0.749424	0.845938	28.6458	25.0677
ENST00000364543.1	20.2191	0.11408	0.470918	0.741932	0.845938	21.6374	18.8007
tRNA-Phe-GAA-5-1	12.6124	0.12573	0.54716	0.743093	0.845938	13.7354	11.4893
tRNA-Lys-TTT-13-1	8.67132	0.127858	0.617188	0.753684	0.845938	9.50723	7.8354
tRNA-Ala-AGC-24-1	9.26108	0.131103	0.6012	0.744982	0.845938	10.1733	8.34884
tRNA-Lys-CTT-14-1	41.2652	0.0893209	0.376448	0.756852	0.847549	43.3535	39.177
tRNA-Pro-AGG-3-1	7.10746	-0.126288	0.662865	0.761709	0.850644	6.37952	7.8354
ENST00000647846.1	386.522	-0.0626679	0.26135	0.761587	0.850644	373.239	399.805
ENST00000363040.1	19350.2	0.0509188	0.211727	0.763843	0.851857	19873.8	18826.6
ENST00000365055.1	19142.4	0.0499913	0.212175	0.768495	0.855872	19651.3	18633.5
ENST00000365043.1	8.11437	-0.115533	0.620677	0.777133	0.864308	7.3559	8.87284
tRNA-Cys-GCA-2-2	145.151	-0.0658384	0.29896	0.778737	0.864908	139.977	150.325
tRNA-Gly-GCC-2-2	4274.89	-0.0478751	0.216611	0.78227	0.867648	4165.67	4384.12
ENST00000364485.1	19301.9	0.0457012	0.210833	0.786733	0.871408	19771.3	18832.4
ENST00000401282.3	14.6807	-0.0954781	0.522601	0.797815	0.880552	13.6941	15.6673
tRX-Lys-NNN-4-1	77.7575	-0.0614909	0.307718	0.798442	0.880552	75.0897	80.4254
ENST00000365651.1	19375.7	0.0432325	0.210774	0.798001	0.880552	19821.9	18929.5
tRNA-Cys-GCA-18-1	10.2683	0.103608	0.618872	0.799321	0.880552	11.1538	9.38276
tRNA-Phe-GAA-1-4	764.39	0.0469086	0.235271	0.802265	0.881443	783.833	744.947
ENST00000410495.1	11.2089	0.0975466	0.562637	0.802298	0.881443	11.973	10.4449
tRNA-Gly-GCC-2-3	3183.52	0.0415526	0.21228	0.806999	0.885411	3254.11	3112.92
ENST00000362467.1	19341.8	0.0405937	0.210823	0.810182	0.887706	19760.4	18923.2
tRNA-Asn-GTT-12-1	13.7194	-0.0898002	0.544107	0.814219	0.888537	12.8335	14.6052
ENST00000362477.1	88.1845	-0.0550332	0.297946	0.813907	0.888537	85.4988	90.8702
ENST00000362400.1	19375.8	0.0398333	0.211376	0.814138	0.888537	19787.5	18964.1
ENST00000365656.1	19325.3	0.0362319	0.210253	0.829898	0.903222	19699	18951.6
ENST00000363617.1	13.2711	0.0809607	0.530864	0.829701	0.903222	14.0085	12.5338
ENST00000365222.1	6.7328	0.0852465	0.658363	0.83728	0.910038	7.19869	6.26691
ENST00000365454.1	8.88701	-0.0750517	0.598358	0.851754	0.913606	8.37364	9.40037
tRNA-Pro-TGG-2-1	280.068	-0.0364548	0.243195	0.850538	0.913606	274.535	285.602
ENST00000363511.1	19222.8	0.0320119	0.209798	0.849212	0.913606	19551.6	18894.1
ENST00000364718.1	19049.7	0.0322188	0.209859	0.848287	0.913606	19377.6	18721.9
tRNA-Thr-AGT-1-3	857.643	0.0357199	0.233775	0.848027	0.913606	874.297	840.99
tRNA-Cys-GCA-8-1	641.726	0.0367186	0.230459	0.841726	0.913606	654.493	628.96
tRNA-Gly-GCC-1-3	516.717	0.0409674	0.277899	0.8518	0.913606	528.462	504.973
ENST00000384225.3	129.416	0.0522495	0.357845	0.850058	0.913606	133.494	125.338
ENST00000629536.1	129.416	0.0522495	0.357845	0.850058	0.913606	133.494	125.338
ENST00000411206.1	7.80322	0.0806039	0.622806	0.843476	0.913606	8.29504	7.3114
ENST00000384297.1	10.9475	-0.0709038	0.565773	0.855967	0.916866	10.4091	11.4858
ENST00000364315.1	7152.67	0.0297891	0.210092	0.859778	0.918918	7266.56	7038.79
ENST00000365317.1	14.1844	0.0649193	0.52006	0.861274	0.918918	14.7904	13.5783
ENST00000577988.2	12.0642	0.0672	0.546144	0.860691	0.918918	12.6391	11.4893
ENST00000364442.1	6.90338	-0.0697442	0.641752	0.865622	0.919995	6.49536	7.3114
ENST00000363421.1	13.4644	-0.0647783	0.53297	0.863685	0.919995	12.8335	14.0953
ENST00000384547.1	14.1637	0.0650983	0.550915	0.865678	0.919995	14.749	13.5783
ENST00000362484.1	12.0249	0.0638853	0.546327	0.86752	0.920749	12.5605	11.4893
ENST00000365544.1	8.44741	-0.0665604	0.61022	0.869426	0.921569	8.02198	8.87284
ENST00000364773.1	6.92406	-0.067445	0.69451	0.871794	0.922007	6.53673	7.3114
tRNA-Gln-CTG-3-2	16.5038	-0.0627348	0.572984	0.873241	0.922007	15.7295	17.278
tRNA-Cys-GCA-5-1	231.631	0.0407538	0.326424	0.872804	0.922007	236.915	226.347
tRNA-Leu-CAG-2-2	5018.7	0.0309064	0.251075	0.876855	0.923424	5103.49	4933.91
tRX-Gly-NNN-1-2	10.3577	0.061969	0.590436	0.8766	0.923424	10.798	9.91733
ENST00000363466.1	8.90563	-0.0601784	0.62858	0.883126	0.925745	8.41088	9.40037
ENST00000363462.1	21.253	-0.0510086	0.4575	0.880475	0.925745	20.5824	21.9236
ENST00000363593.1	173.619	-0.0302125	0.2578	0.882543	0.925745	170.72	176.518
ENST00000384604.1	14.0664	0.0550547	0.530232	0.883614	0.925745	14.5546	13.5783
ENST00000363408.1	24.3703	-0.0456933	0.434496	0.888483	0.929435	23.6729	25.0677
tRNA-Gln-TTG-3-3	222.745	0.0275268	0.249061	0.889422	0.929435	226.134	219.356
tRNA-Val-AAC-5-1	57.6961	0.0385319	0.36683	0.891564	0.930476	59.0499	56.3423
ENST00000362702.1	8.77641	0.0545039	0.615275	0.893244	0.931035	9.19693	8.35588
ENST00000363872.1	14.1756	-0.048736	0.524049	0.896129	0.932846	13.7354	14.6158
tRNA-Gly-GCC-1-2	475.24	0.0246108	0.257405	0.904096	0.936779	481.695	468.785
ENST00000364952.1	52.1195	0.0318033	0.341274	0.904516	0.936779	53.0593	51.1798
ENST00000363004.1	46.8067	0.0340446	0.364738	0.903658	0.936779	47.6561	45.9574
tRNA-His-GTG-2-1	7.62915	0.0506032	0.62518	0.901417	0.936779	7.94337	7.31492
ENST00000364577.1	11.8284	0.0453074	0.565538	0.90762	0.937734	12.1674	11.4893
ENST00000411271.1	9.70824	0.0461826	0.588961	0.907745	0.937734	10.0161	9.40037
ENST00000384768.1	8.69076	0.0464404	0.622978	0.909371	0.938222	9.03972	8.34179
tRNA-Trp-CCA-2-1	545.265	0.0203534	0.236264	0.913995	0.941797	551.295	539.236
tRNA-Gly-GCC-2-5	46.1901	-0.0288435	0.356328	0.916638	0.943325	45.3889	46.9913
tRNA-Cys-GCA-22-1	9.17142	0.0396757	0.596504	0.921151	0.946771	9.46999	8.87284
tRNA-Gly-GCC-1-4	497.527	0.0190966	0.252928	0.924294	0.947606	502.791	492.263
ENST00000384657.1	17.5888	0.034173	0.495333	0.924276	0.947606	17.9595	17.2182
ENST00000363817.1	27.7367	-0.0259341	0.417374	0.934492	0.954348	27.2723	28.2011
tRNA-Gly-GCC-3-1	76.256	-0.0205622	0.336378	0.937389	0.954348	75.28	77.2321
tRNA-Ser-GCT-4-2	275.588	-0.0199862	0.299058	0.932238	0.954348	272.499	278.678
tRNA-Gly-TCC-2-1	17508.2	-0.0135531	0.212676	0.936732	0.954348	17380.8	17635.6
tRNA-Gly-GCC-2-6	8686.38	0.0133957	0.209622	0.936612	0.954348	8748.79	8623.97
ENST00000573866.2	15.9528	0.0281248	0.498403	0.937914	0.954348	16.2384	15.6673
ENST00000410336.1	7.47018	0.031348	0.641033	0.939306	0.95457	7.62895	7.3114
ENST00000516014.2	127.46	0.0158352	0.273646	0.941668	0.95557	128.538	126.383
ENST00000516858.1	11.6919	0.0277937	0.554747	0.942641	0.95557	11.8944	11.4893
tRNA-Thr-AGT-2-1	693.538	0.0130596	0.241221	0.945836	0.956018	698.405	688.672
tRNA-Glu-TTC-9-1	9.05527	0.0275912	0.594704	0.945041	0.956018	9.23417	8.87637
ENST00000363979.1	6.96914	0.0277717	0.660023	0.946611	0.956018	7.16145	6.77683
tRNA-Asn-GTT-9-1	7.15782	-0.0262006	0.63395	0.949083	0.957326	7.00424	7.3114
tRNA-Val-AAC-2-1	6473.44	-0.0110385	0.222904	0.95068	0.957749	6434.91	6511.96
ENST00000459503.1	45.3081	0.0150542	0.355102	0.956311	0.962229	45.7034	44.9129
tRNA-Gly-GCC-1-1	482.107	-0.00685326	0.249052	0.972407	0.977215	480.322	483.893
tRNA-Leu-TAG-1-1	876.357	0.00918359	0.768755	0.982097	0.985735	886.171	866.543
tRNA-Val-AAC-4-1	9.87301	-0.00753293	0.578495	0.984784	0.985997	9.82165	9.92437
tRNA-Leu-AAG-1-1	29.657	-0.00642535	0.447727	0.984639	0.985997	29.5022	29.8119
ENST00000650361.1	14.5459	-0.00167723	0.530771	0.996444	0.996444	14.476	14.6158
ENST00000365466.1	6.21424	-1.30966	0.946051	0.00925274	NA	0.939138	11.4893
ENST00000363306.1	5.63932	-0.914675	0.842055	0.0560781	NA	1.87828	9.40037
ENST00000383975.1	4.86264	-0.905861	0.876096	0.0544587	NA	1.36941	8.35588
ENST00000410508.1	4.90195	-0.89527	0.873372	0.0569689	NA	1.44801	8.35588
ENST00000516452.1	4.12527	-0.884975	0.913509	0.0519301	NA	0.939138	7.3114
ENST00000410457.1	4.12527	-0.884975	0.913509	0.0519301	NA	0.939138	7.3114
ENST00000383874.1	5.89376	-0.806729	0.808186	0.0864247	NA	2.38715	9.40037
ENST00000450208.1	4.3797	-0.778313	0.863663	0.0884956	NA	1.44801	7.3114
ENST00000702745.1	4.3797	-0.778313	0.863663	0.0884956	NA	1.44801	7.3114
ENST00000363384.1	5.33221	-0.710006	0.802541	0.123082	NA	2.30854	8.35588
ENST00000363673.1	4.59484	-0.688352	0.825365	0.129804	NA	1.87828	7.3114
ENST00000703056.1	3.81816	-0.667546	0.856021	0.132079	NA	1.36941	6.26691
ENST00000363660.1	4.63414	-0.665143	0.825099	0.140718	NA	1.95688	7.3114
ENST00000384787.1	3.08078	-0.637986	0.88886	0.132609	NA	0.939138	5.22243
ENST00000505596.1	3.08078	-0.637986	0.88886	0.132609	NA	0.939138	5.22243
ENST00000363389.1	5.58665	-0.619685	0.772281	0.171527	NA	2.81742	8.35588
ENST00000408289.1	5.50804	-0.611956	0.783887	0.175397	NA	2.6602	8.35588
ENST00000384097.1	3.55792	-0.604799	0.850944	0.165136	NA	1.36941	5.74643
ENST00000384087.1	4.80997	-0.599546	0.794257	0.181852	NA	2.30854	7.3114
ENST00000385055.3	4.03329	-0.569952	0.821131	0.19543	NA	1.79967	6.26691
ENST00000408472.1	4.88858	-0.562289	0.794564	0.206204	NA	2.46575	7.3114
ENST00000391007.1	4.88858	-0.562289	0.794564	0.206204	NA	2.46575	7.3114
ENST00000459254.1	5.76248	-0.544465	0.753343	0.222758	NA	3.16908	8.35588
ENST00000364923.1	3.29592	-0.541673	0.846001	0.205895	NA	1.36941	5.22243
ENST00000384330.1	3.29592	-0.541673	0.846001	0.205895	NA	1.36941	5.22243
ENST00000384629.1	3.29592	-0.541673	0.846001	0.205895	NA	1.36941	5.22243
ENST00000516473.1	3.29592	-0.541673	0.846001	0.205895	NA	1.36941	5.22243
ENST00000452570.1	3.33522	-0.531584	0.84314	0.214077	NA	1.44801	5.22243
ENST00000384613.1	5.06441	-0.513693	0.764774	0.246347	NA	2.81742	7.3114
tRNA-Asp-GTC-6-1	3.77129	-0.509643	0.817268	0.239758	NA	1.79967	5.74291
ENST00000362570.1	5.03039	-0.504277	0.773993	0.253195	NA	2.73881	7.32197
ENST00000384475.1	2.55854	-0.503762	0.877626	0.215255	NA	0.939138	4.17794
ENST00000384668.1	2.55854	-0.503762	0.877626	0.215255	NA	0.939138	4.17794
tRNA-Arg-CCT-5-1	4.32879	-0.475184	0.785281	0.276542	NA	2.38715	6.27044
ENST00000365188.1	6.01692	-0.475079	0.727569	0.280627	NA	3.67795	8.35588
ENST00000362715.1	4.36633	-0.453324	0.787715	0.296141	NA	2.46575	6.26691
ENST00000364647.1	4.36633	-0.453324	0.787715	0.296141	NA	2.46575	6.26691
ENST00000384265.1	3.51105	-0.449511	0.813836	0.292453	NA	1.79967	5.22243
ENST00000391208.1	3.51105	-0.449511	0.813836	0.292453	NA	1.79967	5.22243
ENST00000607417.1	5.35815	-0.418054	0.74283	0.337245	NA	3.40489	7.3114
ENST00000408656.1	4.50286	-0.409684	0.762666	0.344504	NA	2.73881	6.26691
ENST00000364838.1	6.27135	-0.4084	0.705618	0.346798	NA	4.18682	8.35588
ENST00000384526.1	6.31066	-0.400612	0.704585	0.355393	NA	4.26543	8.35588
ENST00000390874.1	2.81298	-0.400223	0.836144	0.331599	NA	1.44801	4.17794
ENST00000439189.1	2.81298	-0.400223	0.836144	0.331599	NA	1.44801	4.17794
ENST00000362639.1	3.72618	-0.367727	0.789172	0.386456	NA	2.22994	5.22243
ENST00000619475.1	2.0363	-0.359922	0.870918	0.351867	NA	0.939138	3.13346
ENST00000362939.1	2.0363	-0.359922	0.870918	0.351867	NA	0.939138	3.13346
ENST00000363194.1	2.0363	-0.359922	0.870918	0.351867	NA	0.939138	3.13346
ENST00000365480.1	2.0363	-0.359922	0.870918	0.351867	NA	0.939138	3.13346
ENST00000365642.1	2.0363	-0.359922	0.870918	0.351867	NA	0.939138	3.13346
ENST00000384284.1	2.0363	-0.359922	0.870918	0.351867	NA	0.939138	3.13346
ENST00000384469.1	2.0363	-0.359922	0.870918	0.351867	NA	0.939138	3.13346
ENST00000363564.1	2.0363	-0.359922	0.870918	0.351867	NA	0.939138	3.13346
ENST00000590718.1	2.0363	-0.359922	0.870918	0.351867	NA	0.939138	3.13346
ENST00000384649.1	2.03454	-0.356073	0.871915	0.355419	NA	0.939138	3.12993
tRNA-Cys-GCA-13-1	6.00583	-0.355024	0.708119	0.409767	NA	4.18682	7.82484
ENST00000497849.1	6.42856	-0.346628	0.723367	0.42076	NA	4.50124	8.35588
ENST00000365459.1	4.718	-0.340651	0.743205	0.427575	NA	3.16908	6.26691
ENST00000384371.1	2.98881	-0.323781	0.810739	0.43354	NA	1.79967	4.17794
ENST00000362403.1	2.51696	-0.322822	0.845625	0.416368	NA	1.36941	3.66451
ENST00000617626.1	3.02811	-0.320784	0.805219	0.439634	NA	1.87828	4.17794
ENST00000363444.1	5.22915	-0.320396	0.726517	0.454839	NA	3.67795	6.78035
ENST00000410620.1	3.06741	-0.305412	0.806671	0.459617	NA	1.95688	4.17794
ENST00000364896.1	3.98062	-0.297633	0.760414	0.482784	NA	2.73881	5.22243
ENST00000365294.1	3.98062	-0.297633	0.760414	0.482784	NA	2.73881	5.22243
ENST00000386847.1	3.98062	-0.297633	0.760414	0.482784	NA	2.73881	5.22243
ENST00000363442.1	4.01992	-0.292373	0.756566	0.490732	NA	2.81742	5.22243
tRNA-Asp-GTC-9-1	4.01816	-0.290735	0.757676	0.492873	NA	2.81742	5.21891
ENST00000362804.1	4.05922	-0.281132	0.757665	0.50655	NA	2.89602	5.22243
ENST00000383866.1	4.97243	-0.276671	0.720439	0.516043	NA	3.67795	6.26691
ENST00000363893.1	2.25143	-0.270052	0.838113	0.494255	NA	1.36941	3.13346
ENST00000365536.1	2.25143	-0.270052	0.838113	0.494255	NA	1.36941	3.13346
ENST00000410614.1	2.25143	-0.270052	0.838113	0.494255	NA	1.36941	3.13346
ENST00000459480.1	2.25143	-0.270052	0.838113	0.494255	NA	1.36941	3.13346
ENST00000427242.1	2.25143	-0.270052	0.838113	0.494255	NA	1.36941	3.13346
ENST00000493291.1	2.25143	-0.270052	0.838113	0.494255	NA	1.36941	3.13346
ENST00000391146.1	2.25319	-0.267717	0.839647	0.496784	NA	1.36941	3.13698
ENST00000362202.3	5.92494	-0.262896	0.692752	0.53565	NA	4.53848	7.3114
ENST00000485947.1	5.90632	-0.261725	0.721983	0.538095	NA	4.50124	7.3114
ENST00000362532.1	2.29073	-0.260654	0.835764	0.509686	NA	1.44801	3.13346
ENST00000619892.1	2.29073	-0.260654	0.835764	0.509686	NA	1.44801	3.13346
ENST00000384606.1	5.96424	-0.259861	0.687273	0.539806	NA	4.61709	7.3114
tRNA-Asp-GTC-8-1	2.76611	-0.253452	0.806654	0.534532	NA	1.87828	3.65394
ENST00000363063.1	3.24324	-0.246573	0.782037	0.552914	NA	2.30854	4.17794
ENST00000408729.1	3.24324	-0.246573	0.782037	0.552914	NA	2.30854	4.17794
ENST00000384458.1	6.04285	-0.246441	0.686071	0.560263	NA	4.7743	7.3114
tRNA-Val-CAC-6-1	3.24148	-0.244691	0.783463	0.555441	NA	2.30854	4.17442
ENST00000363841.1	3.28255	-0.238092	0.780512	0.566435	NA	2.38715	4.17794
ENST00000302754.6	3.28255	-0.238092	0.780512	0.566435	NA	2.38715	4.17794
tRNA-Sup-TTA-1-1	6.08215	-0.236161	0.690324	0.576629	NA	4.8529	7.3114
ENST00000388106.1	4.19575	-0.233003	0.743741	0.580741	NA	3.16908	5.22243
ENST00000458811.1	4.19575	-0.233003	0.743741	0.580741	NA	3.16908	5.22243
ENST00000363005.1	3.76144	-0.231289	0.760831	0.581155	NA	2.81742	4.70547
tRNA-Asn-GTT-19-1	3.75616	-0.230502	0.76078	0.582404	NA	2.81742	4.6949
ENST00000410446.1	4.23505	-0.229174	0.738173	0.587289	NA	3.24768	5.22243
tRNA-Glu-TTC-8-1	3.32185	-0.222644	0.785467	0.589619	NA	2.46575	4.17794
ENST00000384042.1	4.27436	-0.221588	0.737176	0.599428	NA	3.32629	5.22243
ENST00000385140.1	4.27436	-0.221588	0.737176	0.599428	NA	3.32629	5.22243
ENST00000365341.1	1.51405	-0.202063	0.874252	0.57718	NA	0.939138	2.08897
ENST00000384373.1	1.51405	-0.202063	0.874252	0.57718	NA	0.939138	2.08897
ENST00000364920.1	1.51405	-0.202063	0.874252	0.57718	NA	0.939138	2.08897
ENST00000365200.1	1.51405	-0.202063	0.874252	0.57718	NA	0.939138	2.08897
ENST00000365481.1	1.51405	-0.202063	0.874252	0.57718	NA	0.939138	2.08897
ENST00000383860.1	1.51405	-0.202063	0.874252	0.57718	NA	0.939138	2.08897
ENST00000384040.1	1.51405	-0.202063	0.874252	0.57718	NA	0.939138	2.08897
ENST00000384286.1	1.51405	-0.202063	0.874252	0.57718	NA	0.939138	2.08897
ENST00000384710.1	1.51405	-0.202063	0.874252	0.57718	NA	0.939138	2.08897
ENST00000384741.1	1.51405	-0.202063	0.874252	0.57718	NA	0.939138	2.08897
ENST00000408279.1	1.51405	-0.202063	0.874252	0.57718	NA	0.939138	2.08897
ENST00000363315.1	1.51405	-0.202063	0.874252	0.57718	NA	0.939138	2.08897
ENST00000484902.1	1.51405	-0.202063	0.874252	0.57718	NA	0.939138	2.08897
ENST00000516403.1	1.51405	-0.202063	0.874252	0.57718	NA	0.939138	2.08897
ENST00000580533.1	1.51405	-0.202063	0.874252	0.57718	NA	0.939138	2.08897
ENST00000702095.1	1.51405	-0.202063	0.874252	0.57718	NA	0.939138	2.08897
ENST00000364570.1	6.29728	-0.191088	0.674002	0.648878	NA	5.28317	7.3114
ENST00000364811.2	1.99295	-0.189857	0.84694	0.618902	NA	1.36941	2.6165
ENST00000384290.1	1.99295	-0.189857	0.84694	0.618902	NA	1.36941	2.6165
ENST00000365177.1	2.50587	-0.184704	0.809974	0.645227	NA	1.87828	3.13346
ENST00000384173.1	2.50587	-0.184704	0.809974	0.645227	NA	1.87828	3.13346
ENST00000363020.1	2.983	-0.181802	0.785867	0.657393	NA	2.30854	3.65746
ENST00000408635.1	3.45838	-0.179287	0.764526	0.666004	NA	2.73881	4.17794
ENST00000515983.1	2.50234	-0.175668	0.818779	0.657739	NA	1.87828	3.12641
ENST00000516238.1	4.41265	-0.173948	0.732091	0.67872	NA	3.59934	5.22595
ENST00000478746.1	5.38408	-0.172961	0.724338	0.680814	NA	4.50124	6.26691
tRNA-Gln-CTG-17-1	2.54517	-0.172332	0.81213	0.666102	NA	1.95688	3.13346
ENST00000415286.1	2.54517	-0.172332	0.81213	0.666102	NA	1.95688	3.13346
ENST00000365061.1	4.45019	-0.170924	0.723694	0.684334	NA	3.67795	5.22243
ENST00000384024.1	2.54341	-0.170185	0.814086	0.669209	NA	1.95688	3.12993
ENST00000363244.1	5.4027	-0.168341	0.695157	0.68892	NA	4.53848	6.26691
ENST00000362572.1	4.96663	-0.164688	0.704756	0.695402	NA	4.18682	5.74643
ENST00000364115.1	5.442	-0.16426	0.689763	0.6958	NA	4.61709	6.26691
ENST00000364888.1	3.53698	-0.16371	0.762393	0.69323	NA	2.89602	4.17794
ENST00000363867.1	4.01588	-0.163102	0.743631	0.696526	NA	3.32629	4.70547
ENST00000363969.1	5.4813	-0.158648	0.687769	0.705496	NA	4.69569	6.26691
ENST00000384522.1	4.00707	-0.150679	0.762067	0.716184	NA	3.32629	4.68786
tRNA-Leu-TAA-5-1	4.57338	-0.140298	0.741429	0.736858	NA	3.91376	5.23299
ENST00000459194.1	2.20632	-0.117878	0.822953	0.762964	NA	1.79967	2.61298
ENST00000362918.1	1.72919	-0.116862	0.849492	0.75503	NA	1.36941	2.08897
ENST00000517274.1	1.72919	-0.116862	0.849492	0.75503	NA	1.36941	2.08897
ENST00000362280.3	1.72919	-0.116862	0.849492	0.75503	NA	1.36941	2.08897
ENST00000403538.1	1.72919	-0.116862	0.849492	0.75503	NA	1.36941	2.08897
ENST00000363391.1	2.20808	-0.114876	0.828465	0.766996	NA	1.79967	2.6165
tRNA-Lys-CTT-12-1	2.20808	-0.114876	0.828465	0.766996	NA	1.79967	2.6165
tRX-Lys-NNN-5-1	2.68522	-0.11471	0.809142	0.77287	NA	2.22994	3.1405
ENST00000641036.1	2.721	-0.114415	0.791696	0.777262	NA	2.30854	3.13346
ENST00000365529.1	2.72276	-0.113586	0.793959	0.778378	NA	2.30854	3.13698
ENST00000364201.1	3.20166	-0.110875	0.784224	0.785221	NA	2.73881	3.66451
tRNA-Glu-TTC-6-1	4.22749	-0.10884	0.726019	0.794603	NA	3.75655	4.69842
ENST00000363803.1	1.76849	-0.10766	0.847599	0.774243	NA	1.44801	2.08897
ENST00000363868.1	1.76849	-0.10766	0.847599	0.774243	NA	1.44801	2.08897
ENST00000363885.1	1.76849	-0.10766	0.847599	0.774243	NA	1.44801	2.08897
ENST00000365255.1	1.76849	-0.10766	0.847599	0.774243	NA	1.44801	2.08897
ENST00000614492.1	1.76849	-0.10766	0.847599	0.774243	NA	1.44801	2.08897
ENST00000621968.1	2.7603	-0.106314	0.790538	0.792702	NA	2.38715	3.13346
tRX-Ala-NNN-5-1	5.74102	-0.102367	0.688852	0.806692	NA	5.20456	6.27748
tRNA-Asn-GTT-20-1	4.69758	-0.10128	0.736973	0.808003	NA	4.18682	5.20834
ENST00000364693.1	3.79318	-0.0963263	0.75109	0.816259	NA	3.40489	4.18146
ENST00000364358.1	2.79608	-0.0897525	0.805896	0.821521	NA	2.46575	3.12641
tRNA-Leu-AAG-6-1	5.36111	-0.0707163	0.700176	0.865684	NA	4.96875	5.75348
ENST00000391006.1	3.84934	-0.0669583	0.754073	0.871293	NA	3.52074	4.17794
ENST00000363667.1	2.89683	-0.0562228	0.787996	0.889304	NA	2.6602	3.13346
ENST00000363780.1	2.89683	-0.0562228	0.787996	0.889304	NA	2.6602	3.13346
ENST00000384247.1	2.89683	-0.0562228	0.787996	0.889304	NA	2.6602	3.13346
ENST00000384992.3	2.89683	-0.0562228	0.787996	0.889304	NA	2.6602	3.13346
ENST00000384345.1	3.41679	-0.054741	0.773953	0.893356	NA	3.16908	3.66451
ENST00000516480.1	3.96725	-0.0505993	0.73261	0.903241	NA	3.75655	4.17794
ENST00000362462.1	3.45081	-0.0504	0.754307	0.902858	NA	3.24768	3.65394
ENST00000383976.1	2.93613	-0.0503924	0.778668	0.901433	NA	2.73881	3.13346
ENST00000362591.1	5.51656	-0.0494276	0.688007	0.905748	NA	5.28317	5.74995
ENST00000384333.1	3.44905	-0.0493025	0.758828	0.904746	NA	3.24768	3.65042
ENST00000517141.1	4.00655	-0.0435838	0.73423	0.916549	NA	3.83516	4.17794
ENST00000364044.1	2.97544	-0.0433398	0.775411	0.915348	NA	2.81742	3.13346
ENST00000384041.1	2.459	-0.0425052	0.802329	0.914982	NA	2.30854	2.60945
ENST00000391326.1	1.94432	-0.0416997	0.83342	0.913114	NA	1.79967	2.08897
ENST00000410986.2	1.94432	-0.0416997	0.83342	0.913114	NA	1.79967	2.08897
ENST00000516871.1	1.94432	-0.0416997	0.83342	0.913114	NA	1.79967	2.08897
ENST00000515896.1	1.94432	-0.0416997	0.83342	0.913114	NA	1.79967	2.08897
ENST00000516862.1	1.94608	-0.041326	0.836909	0.913399	NA	1.79967	2.09249
ENST00000384686.1	2.97191	-0.0407292	0.786494	0.919735	NA	2.81742	3.12641
ENST00000365302.1	3.01474	-0.0354042	0.777235	0.930695	NA	2.89602	3.13346
ENST00000363985.1	2.4983	-0.0345077	0.801375	0.930983	NA	2.38715	2.60945
ENST00000363982.1	1.98362	-0.0338414	0.828519	0.929946	NA	1.87828	2.08897
ENST00000377803.4	1.98362	-0.0338414	0.828519	0.929946	NA	1.87828	2.08897
ENST00000459255.1	1.98362	-0.0338414	0.828519	0.929946	NA	1.87828	2.08897
ENST00000530835.1	1.98362	-0.0338414	0.828519	0.929946	NA	1.87828	2.08897
ENST00000541782.1	1.98362	-0.0338414	0.828519	0.929946	NA	1.87828	2.08897
ENST00000362886.1	1.98539	-0.0335148	0.832095	0.930238	NA	1.87828	2.09249
tRNA-Lys-TTT-12-1	1.98186	-0.0327935	0.832184	0.931725	NA	1.87828	2.08545
ENST00000363990.1	1.46895	-0.0322728	0.863481	0.928665	NA	1.36941	1.56849
tRNA-Met-CAT-7-1	1.46895	-0.0322728	0.863481	0.928665	NA	1.36941	1.56849
ENST00000606692.1	1.46719	-0.0318769	0.863542	0.929527	NA	1.36941	1.56497
ENST00000362415.1	5.05981	-0.0265262	0.713808	0.949324	NA	4.89014	5.22947
ENST00000648701.1	2.53584	-0.0241547	0.812978	0.950999	NA	2.46575	2.60593
tRNA-Gln-CTG-4-2	1.50649	-0.0226334	0.861936	0.950094	NA	1.44801	1.56497
tRNA-Gln-CTG-8-1	1.50649	-0.0226334	0.861936	0.950094	NA	1.44801	1.56497
ENST00000364204.1	0.991812	-0.0207487	0.897663	0.949325	NA	0.939138	1.04449
ENST00000459189.1	0.991812	-0.0207487	0.897663	0.949325	NA	0.939138	1.04449
tRNA-Tyr-GTA-11-1	0.991812	-0.0207487	0.897663	0.949325	NA	0.939138	1.04449
tRX-Cys-NNN-4-1	0.991812	-0.0207487	0.897663	0.949325	NA	0.939138	1.04449
tRX-Phe-NNN-1-1	0.991812	-0.0207487	0.897663	0.949325	NA	0.939138	1.04449
ENST00000362429.1	0.991812	-0.0207487	0.897663	0.949325	NA	0.939138	1.04449
ENST00000364002.1	0.991812	-0.0207487	0.897663	0.949325	NA	0.939138	1.04449
ENST00000364507.1	0.991812	-0.0207487	0.897663	0.949325	NA	0.939138	1.04449
ENST00000365411.1	0.991812	-0.0207487	0.897663	0.949325	NA	0.939138	1.04449
ENST00000365430.1	0.991812	-0.0207487	0.897663	0.949325	NA	0.939138	1.04449
ENST00000384477.1	0.991812	-0.0207487	0.897663	0.949325	NA	0.939138	1.04449
ENST00000384600.1	0.991812	-0.0207487	0.897663	0.949325	NA	0.939138	1.04449
ENST00000516438.2	0.991812	-0.0207487	0.897663	0.949325	NA	0.939138	1.04449
ENST00000516459.1	0.991812	-0.0207487	0.897663	0.949325	NA	0.939138	1.04449
ENST00000516730.1	0.991812	-0.0207487	0.897663	0.949325	NA	0.939138	1.04449
ENST00000364805.1	0.991812	-0.0207487	0.897663	0.949325	NA	0.939138	1.04449
ENST00000383903.1	0.991812	-0.0207487	0.897663	0.949325	NA	0.939138	1.04449
ENST00000383953.1	0.991812	-0.0207487	0.897663	0.949325	NA	0.939138	1.04449
ENST00000384674.1	0.991812	-0.0207487	0.897663	0.949325	NA	0.939138	1.04449
ENST00000391079.1	0.991812	-0.0207487	0.897663	0.949325	NA	0.939138	1.04449
ENST00000435128.2	0.991812	-0.0207487	0.897663	0.949325	NA	0.939138	1.04449
ENST00000517662.1	0.991812	-0.0207487	0.897663	0.949325	NA	0.939138	1.04449
ENST00000599825.2	0.991812	-0.0207487	0.897663	0.949325	NA	0.939138	1.04449
ENST00000628177.1	0.991812	-0.0207487	0.897663	0.949325	NA	0.939138	1.04449
ENST00000634247.1	0.991812	-0.0207487	0.897663	0.949325	NA	0.939138	1.04449
ENST00000384129.2	4.06447	-0.0173489	0.747865	0.966556	NA	3.951	4.17794
tRX-Leu-NNN-2-1	3.62664	-0.00202153	0.75143	0.996095	NA	3.59934	3.65394
tRNA-Asn-GTT-9-2	3.19057	0.0154962	0.764828	0.96987	NA	3.24768	3.13346
tRNA-Thr-AGT-4-1	2.67237	0.0199342	0.798521	0.960199	NA	2.73881	2.60593
ENST00000365267.1	3.22635	0.022285	0.776112	0.956365	NA	3.32629	3.12641
ENST00000558842.1	3.22987	0.0225009	0.764476	0.956276	NA	3.32629	3.13346
ENST00000364596.1	2.15769	0.0249403	0.826611	0.948471	NA	2.22994	2.08545
ENST00000363598.1	2.15945	0.0252083	0.822788	0.948203	NA	2.22994	2.08897
ENST00000363743.1	2.15945	0.0252083	0.822788	0.948203	NA	2.22994	2.08897
ENST00000384036.1	2.15945	0.0252083	0.822788	0.948203	NA	2.22994	2.08897
ENST00000516074.1	2.15945	0.0252083	0.822788	0.948203	NA	2.22994	2.08897
tRX-Leu-NNN-1-1	5.91105	0.0279658	0.687545	0.946562	NA	6.0651	5.757
ENST00000462885.1	3.30848	0.0351373	0.7781	0.931172	NA	3.4835	3.13346
ENST00000365532.1	3.80071	0.0394123	0.762994	0.92359	NA	3.951	3.65042
tRNA-Ala-AGC-18-1	1.68232	0.0409498	0.851232	0.911929	NA	1.79967	1.56497
ENST00000517110.1	2.2363	0.0418125	0.81937	0.914643	NA	2.38715	2.08545
ENST00000602301.2	1.72162	0.0505382	0.847031	0.892358	NA	1.87828	1.56497
ENST00000363215.1	4.95149	0.0506197	0.698881	0.903565	NA	5.20456	4.69842
ENST00000365452.1	4.43682	0.0565243	0.715485	0.892333	NA	4.69569	4.17794
ENST00000362487.1	1.20695	0.0606169	0.882921	0.859933	NA	1.36941	1.04449
ENST00000384781.1	1.20695	0.0606169	0.882921	0.859933	NA	1.36941	1.04449
ENST00000364866.1	1.20695	0.0606169	0.882921	0.859933	NA	1.36941	1.04449
ENST00000365193.1	1.20695	0.0606169	0.882921	0.859933	NA	1.36941	1.04449
ENST00000384730.1	1.20695	0.0606169	0.882921	0.859933	NA	1.36941	1.04449
ENST00000516747.1	1.20695	0.0606169	0.882921	0.859933	NA	1.36941	1.04449
ENST00000517133.1	1.20695	0.0606169	0.882921	0.859933	NA	1.36941	1.04449
ENST00000340398.5	1.20695	0.0606169	0.882921	0.859933	NA	1.36941	1.04449
ENST00000417406.1	1.20695	0.0606169	0.882921	0.859933	NA	1.36941	1.04449
ENST00000435214.1	1.20695	0.0606169	0.882921	0.859933	NA	1.36941	1.04449
ENST00000629190.1	1.20695	0.0606169	0.882921	0.859933	NA	1.36941	1.04449
ENST00000384312.1	3.40394	0.0700411	0.76042	0.865021	NA	3.67795	3.12993
ENST00000363721.1	1.24625	0.070171	0.881662	0.838901	NA	1.44801	1.04449
ENST00000365461.1	1.24625	0.070171	0.881662	0.838901	NA	1.44801	1.04449
ENST00000410370.1	1.24625	0.070171	0.881662	0.838901	NA	1.44801	1.04449
ENST00000411071.1	1.24625	0.070171	0.881662	0.838901	NA	1.44801	1.04449
ENST00000411081.1	1.24625	0.070171	0.881662	0.838901	NA	1.44801	1.04449
ENST00000458909.1	1.24625	0.070171	0.881662	0.838901	NA	1.44801	1.04449
ENST00000612104.1	1.24625	0.070171	0.881662	0.838901	NA	1.44801	1.04449
ENST00000431490.1	1.24625	0.070171	0.881662	0.838901	NA	1.44801	1.04449
ENST00000493920.1	1.24625	0.070171	0.881662	0.838901	NA	1.44801	1.04449
ENST00000584302.1	1.24625	0.070171	0.881662	0.838901	NA	1.44801	1.04449
ENST00000362901.1	3.44501	0.0775409	0.755853	0.851132	NA	3.75655	3.13346
ENST00000364545.1	3.44501	0.0775409	0.755853	0.851132	NA	3.75655	3.13346
ENST00000405359.2	3.44501	0.0775409	0.755853	0.851132	NA	3.75655	3.13346
tRNA-Pro-TGG-4-1	5.64376	0.0822018	0.676927	0.843784	NA	6.0651	5.22243
ENST00000516144.1	5.64376	0.0822018	0.676927	0.843784	NA	6.0651	5.22243
tRNA-His-GTG-1-2	2.93209	0.0834043	0.787553	0.836757	NA	3.24768	2.6165
ENST00000408187.1	3.48431	0.0836088	0.757568	0.83956	NA	3.83516	3.13346
ENST00000614319.1	3.48431	0.0836088	0.757568	0.83956	NA	3.83516	3.13346
ENST00000410809.1	2.37459	0.0858194	0.815928	0.827162	NA	2.6602	2.08897
tRNA-Arg-CCT-7-1	3.52185	0.0880163	0.765739	0.830538	NA	3.91376	3.12993
ENST00000513771.1	4.57335	0.0894814	0.717827	0.830532	NA	4.96875	4.17794
tRNA-Val-TAC-4-1	4.61617	0.0935472	0.721244	0.822917	NA	5.04735	4.18499
ENST00000362480.1	2.41389	0.0967939	0.808271	0.807409	NA	2.73881	2.08897
ENST00000362750.1	2.41389	0.0967939	0.808271	0.807409	NA	2.73881	2.08897
ENST00000365039.1	2.41389	0.0967939	0.808271	0.807409	NA	2.73881	2.08897
tRNA-Cys-GCA-15-1	5.20945	0.0983713	0.698671	0.814206	NA	5.71344	4.70547
ENST00000516640.1	2.45319	0.105347	0.805824	0.7915	NA	2.81742	2.08897
ENST00000365393.1	4.69125	0.108791	0.710627	0.795053	NA	5.20456	4.17794
ENST00000578934.1	2.49073	0.110069	0.811616	0.781103	NA	2.89602	2.08545
ENST00000459463.1	3.58153	0.112834	0.759605	0.784917	NA	4.02961	3.13346
tRNA-Phe-GAA-6-1	2.53356	0.112927	0.818248	0.773863	NA	2.97463	2.09249
ENST00000584469.1	2.5318	0.11535	0.814503	0.770257	NA	2.97463	2.08897
ENST00000606534.1	5.8589	0.122778	0.673814	0.768787	NA	6.49536	5.22243
tRX-Cys-NNN-3-1	1.97782	0.125673	0.837546	0.74277	NA	2.38715	1.56849
ENST00000365436.1	3.66014	0.129736	0.750335	0.755029	NA	4.18682	3.13346
ENST00000516492.1	5.9375	0.132512	0.67505	0.751248	NA	6.65257	5.22243
ENST00000410186.1	1.42208	0.132974	0.874596	0.708481	NA	1.79967	1.04449
ENST00000358455.4	1.42208	0.132974	0.874596	0.708481	NA	1.79967	1.04449
tRNA-Glu-TTC-7-1	3.7012	0.134321	0.753221	0.746474	NA	4.26543	3.13698
ENST00000383942.1	4.82602	0.140271	0.71225	0.738227	NA	5.47762	4.17442
tRNA-Cys-GCA-24-1	2.58972	0.141554	0.81183	0.721823	NA	3.09047	2.08897
ENST00000364696.1	1.46138	0.144637	0.871448	0.687305	NA	1.87828	1.04449
ENST00000363717.1	1.46138	0.144637	0.871448	0.687305	NA	1.87828	1.04449
ENST00000364740.1	1.46138	0.144637	0.871448	0.687305	NA	1.87828	1.04449
ENST00000391131.1	1.46138	0.144637	0.871448	0.687305	NA	1.87828	1.04449
ENST00000362535.1	1.46138	0.144637	0.871448	0.687305	NA	1.87828	1.04449
ENST00000408493.2	1.46138	0.144637	0.871448	0.687305	NA	1.87828	1.04449
ENST00000621411.3	1.46138	0.144637	0.871448	0.687305	NA	1.87828	1.04449
tRNA-Ile-AAT-9-1	4.86885	0.146617	0.709177	0.727011	NA	5.55623	4.18146
tRNA-Und-NNN-4-1	1.50068	0.150748	0.87331	0.673886	NA	1.95688	1.04449
ENST00000362503.1	1.50068	0.150748	0.87331	0.673886	NA	1.95688	1.04449
ENST00000384382.1	1.50068	0.150748	0.87331	0.673886	NA	1.95688	1.04449
ENST00000364665.2	2.62726	0.152101	0.807655	0.703802	NA	3.16908	2.08545
ENST00000515957.1	2.62902	0.154823	0.803629	0.700077	NA	3.16908	2.08897
ENST00000517249.1	2.70763	0.171687	0.800153	0.671104	NA	3.32629	2.08897
tRNA-Met-CAT-5-1	3.98966	0.186918	0.763797	0.653152	NA	4.8529	3.12641
ENST00000516703.1	5.08222	0.190677	0.705632	0.651112	NA	5.98649	4.17794
tRNA-Trp-CCA-5-1	2.80485	0.193403	0.809826	0.630334	NA	3.52074	2.08897
tRX-Val-NNN-1-1	3.35883	0.193416	0.773057	0.640525	NA	4.10822	2.60945
ENST00000363456.1	1.63721	0.19856	0.870328	0.586795	NA	2.22994	1.04449
ENST00000515947.1	1.63721	0.19856	0.870328	0.586795	NA	2.22994	1.04449
ENST00000517120.1	1.63721	0.19856	0.870328	0.586795	NA	2.22994	1.04449
ENST00000365513.1	4.0118	0.205092	0.757129	0.623899	NA	4.89014	3.13346
ENST00000359193.4	1.67651	0.21294	0.866453	0.564943	NA	2.30854	1.04449
ENST00000450676.1	1.67651	0.21294	0.866453	0.564943	NA	2.30854	1.04449
ENST00000331491.2	2.88346	0.220439	0.797321	0.589703	NA	3.67795	2.08897
tRNA-Arg-TCG-6-1	1.71582	0.221346	0.866273	0.55084	NA	2.38715	1.04449
ENST00000362537.1	1.71582	0.221346	0.866273	0.55084	NA	2.38715	1.04449
ENST00000363749.1	1.71582	0.221346	0.866273	0.55084	NA	2.38715	1.04449
ENST00000516081.1	1.71582	0.221346	0.866273	0.55084	NA	2.38715	1.04449
ENST00000331380.4	1.71582	0.221346	0.866273	0.55084	NA	2.38715	1.04449
ENST00000365323.1	4.09041	0.22672	0.74598	0.590416	NA	5.04735	3.13346
ENST00000362448.1	2.96207	0.233862	0.797811	0.568085	NA	3.83516	2.08897
tRNA-Asn-GTT-13-1	2.36702	0.238419	0.830888	0.546798	NA	3.16908	1.56497
ENST00000651973.1	4.16901	0.239914	0.744915	0.569833	NA	5.20456	3.13346
tRNA-Lys-TTT-8-1	4.20655	0.241607	0.750265	0.566588	NA	5.28317	3.12993
tRNA-Ala-AGC-9-1	4.82022	0.254518	0.724108	0.548891	NA	5.98649	3.65394
ENST00000463397.3	1.85235	0.258947	0.868834	0.488274	NA	2.6602	1.04449
ENST00000362445.1	3.09859	0.273344	0.796582	0.508497	NA	4.10822	2.08897
ENST00000363083.1	1.89165	0.276174	0.864761	0.466066	NA	2.73881	1.04449
ENST00000365006.1	1.89165	0.276174	0.864761	0.466066	NA	2.73881	1.04449
ENST00000391071.1	1.89165	0.276174	0.864761	0.466066	NA	2.73881	1.04449
ENST00000364216.1	3.1379	0.282861	0.794819	0.495325	NA	4.18682	2.08897
ENST00000517007.1	1.93095	0.2868	0.863738	0.451629	NA	2.81742	1.04449
ENST00000579512.3	1.97025	0.291953	0.865071	0.443236	NA	2.89602	1.04449
ENST00000410874.1	4.46275	0.293684	0.748853	0.489897	NA	5.79204	3.13346
ENST00000364622.1	4.48137	0.303702	0.752126	0.475585	NA	5.82928	3.13346
tRX-Lys-NNN-1-1	5.07641	0.303758	0.723401	0.47752	NA	6.49536	3.65746
ENST00000365599.1	3.39233	0.342431	0.794954	0.41546	NA	4.69569	2.08897
ENST00000365516.1	3.39233	0.342431	0.794954	0.41546	NA	4.69569	2.08897
ENST00000364165.1	2.22469	0.357525	0.866516	0.358345	NA	3.40489	1.04449
tRNA-Lys-TTT-9-1	2.83659	0.360041	0.828943	0.380144	NA	4.10822	1.56497
ENST00000363440.1	4.81441	0.376842	0.74575	0.383119	NA	6.49536	3.13346
tRNA-Cys-GCA-25-1	2.95626	0.37933	0.830492	0.357193	NA	4.34403	1.56849
ENST00000363423.1	3.60746	0.393582	0.796222	0.354996	NA	5.12596	2.08897
ENST00000612928.1	5.06885	0.42694	0.747828	0.327662	NA	7.00424	3.13346
ENST00000638107.1	5.06885	0.42694	0.747828	0.327662	NA	7.00424	3.13346
tRNA-Met-CAT-5-2	3.16963	0.43631	0.831381	0.297841	NA	4.7743	1.56497
ENST00000516422.1	3.8619	0.450201	0.798815	0.29642	NA	5.63483	2.08897
ENST00000616420.1	2.77286	0.463368	0.878425	0.245377	NA	4.50124	1.04449
ENST00000578186.3	2.61565	0.472213	0.869045	0.24496	NA	4.18682	1.04449
tRNA-Gln-CTG-4-1	5.45629	0.481308	0.763615	0.274078	NA	7.78616	3.12641
ENST00000516057.1	4.15564	0.507029	0.804321	0.24542	NA	6.22231	2.08897
ENST00000363916.1	2.92801	0.51015	0.881887	0.207858	NA	4.81154	1.04449
tRNA-Asn-GTT-17-1	4.32971	0.544416	0.808279	0.2161	NA	6.57397	2.08545
tRNA-Glu-CTC-3-1	4.32971	0.544416	0.808279	0.2161	NA	6.57397	2.08545
SNAR-C4	3.16383	0.59627	0.880197	0.157056	NA	5.28317	1.04449
ENST00000362421.1	6.22312	0.649325	0.763427	0.154783	NA	9.31278	3.13346
ENST00000369159.3	3.43688	0.655785	0.888134	0.125273	NA	5.82928	1.04449
ENST00000581458.2	4.84034	0.657704	0.814627	0.146229	NA	7.59171	2.08897
tRNA-Trp-CCA-3-2	5.78352	0.682467	0.795943	0.136273	NA	8.96112	2.60593
ENST00000617390.1	3.6334	0.705662	0.890544	0.105015	NA	6.22231	1.04449
ENST00000410197.1	3.73062	0.736085	0.893157	0.0938428	NA	6.41676	1.04449
tRNA-Thr-CGT-5-1	5.29654	1.04996	0.923936	0.027556	NA	9.5486	1.04449
