# Supplementary material for: Defining expansions and perturbations to the RNA polymerase III transcriptome and epitranscriptome by modified direct RNA nanopore sequencing
Source: Nat Commun. 2026 Jan 6;17:143. doi: 10.1038/s41467-025-68230-1 (PMC12775064; doi:10.1038/s41467-025-68230-1)
Supplement: Supplementary file 5 — Supplementary Data 3 [file 41467_2025_68230_MOESM5_ESM.xlsx]

## Sheet: Supplementary Data 3
transcript	baseMean	log2FoldChange	lfcSE	pvalue	padj	baseMean_HSV1_12hpi	baseMean_Uninfected
ENST00000615842.1	6114.89	-5.05489	0.349297	1.67705e-48	1.43387e-45	333.947	11895.8
ENST00000384010.1	6326.88	-4.96543	0.349518	8.42638e-47	3.60228e-44	367.33	12286.4
ENST00000384278.1	1377.46	-5.17765	0.36741	3.35225e-46	9.55392e-44	68.5015	2686.41
ENST00000383925.1	1370.65	-5.24287	0.380867	2.99541e-44	6.40269e-42	64.0014	2677.3
ENST00000616345.1	563.105	-5.8642	0.429111	5.03953e-44	8.6176e-42	17.0271	1109.18
ENST00000618602.1	580.225	-5.78875	0.424571	8.70976e-44	1.24114e-41	18.2416	1142.21
ENST00000619465.1	598.811	-5.62654	0.415634	4.14727e-43	5.0656e-41	21.2491	1176.37
ENST00000616535.1	581.607	-5.60383	0.416466	1.29403e-42	1.38299e-40	21.0062	1142.21
ENST00000618664.1	590.209	-5.54827	0.41317	2.01589e-42	1.9151e-40	22.2671	1158.15
ENST00000613956.1	549.151	-5.66429	0.424234	4.81096e-42	4.11337e-40	18.7274	1079.58
ENST00000410396.1	656.251	-5.46407	0.410085	9.17085e-42	7.12825e-40	25.6677	1286.84
ENST00000619225.1	535.486	-5.62776	0.424561	1.83551e-41	1.3078e-39	18.7274	1052.24
ENST00000611544.1	601.733	-5.57501	0.422439	4.28727e-41	2.8197e-39	21.3993	1182.07
ENST00000613778.1	581.912	-5.3676	0.407591	8.20275e-41	5.00954e-39	25.0317	1138.79
ENST00000384659.1	1334.93	-5.04578	0.385475	3.44397e-40	1.88848e-38	71.1382	2598.72
ENST00000613119.1	598.498	-5.73809	0.440735	3.534e-40	1.88848e-38	18.3454	1178.65
ENST00000620268.1	555.042	-5.59062	0.434281	2.92004e-39	1.46861e-37	19.1205	1090.96
ENST00000617785.1	574.196	-5.58003	0.4352	5.76242e-39	2.73715e-37	19.8492	1128.54
ENST00000615427.1	604.086	-5.40759	0.426684	4.85491e-38	2.18471e-36	23.8283	1184.34
ENST00000384782.1	1401.9	-5.2789	0.427649	3.6061e-36	1.54161e-34	61.5946	2742.21
ENST00000383858.1	751.116	-4.64507	0.38903	1.00923e-33	4.10902e-32	52.5499	1449.68
ENST00000610976.1	951.423	-4.62875	0.392606	6.17101e-33	2.39828e-31	67.1127	1835.73
ENST00000383861.1	1307.91	-4.12895	0.385092	1.7296e-27	6.42962e-26	130.975	2484.84
ENST00000383869.1	1285.89	-4.17223	0.412478	9.79421e-25	3.48919e-23	123.375	2448.4
ENST00000408061.1	227.055	-4.41726	0.446905	8.14439e-24	2.78538e-22	17.9524	436.157
ENST00000411404.1	181.16	-5.05345	0.518536	1.65953e-23	5.4573e-22	8.15477	354.164
ENST00000387347.2	194.584	-4.52187	0.462526	2.14874e-23	6.80434e-22	14.5054	374.663
ENST00000605806.1	207.34	-4.34524	0.455414	2.49691e-22	7.62449e-21	18.3807	396.3
ENST00000459579.1	135.638	-6.39937	0.721791	8.31631e-21	2.45188e-19	2.52171	268.755
tRNA-Met-CAT-4-1	1451.61	3.48888	0.411611	7.25081e-18	2.06648e-16	2680.23	222.987
tRNA-Met-CAT-4-3	1393.64	3.4585	0.408994	8.71325e-18	2.40317e-16	2568.72	218.559
tRNA-Met-CAT-4-2	1582.14	3.47009	0.412355	1.22782e-17	3.28057e-16	2918.26	246.017
ENST00000411292.1	131.974	-3.97189	0.481075	3.49838e-17	9.06397e-16	14.5518	249.396
tRNA-Met-CAT-2-1	1190.85	2.91562	0.358661	1.34599e-16	3.38477e-15	2113.79	267.913
ENST00000391185.2	94.233	-4.23305	0.542113	1.08272e-15	2.50197e-14	8.53673	179.929
ENST00000606190.1	78.797	-5.22068	0.679794	1.03611e-15	2.50197e-14	2.71826	154.876
ENST00000630429.1	94.233	-4.23305	0.542113	1.08272e-15	2.50197e-14	8.53673	179.929
ENST00000458862.1	75.9275	-4.45468	0.606019	2.96746e-14	6.6768e-13	4.95071	146.904
ENST00000365668.1	341.434	-3.34377	0.452091	4.29656e-14	9.41938e-13	58.8097	624.058
ENST00000390930.1	71.357	-5.9087	0.850333	8.21316e-14	1.75556e-12	1.50376	141.21
ENST00000384512.1	71.8892	-5.76675	0.840666	1.91704e-13	3.99773e-12	2.56807	141.21
ENST00000580972.1	182.928	-3.03401	0.42458	2.60803e-13	5.30921e-12	37.8831	327.972
tRNA-Ser-TGA-4-1	906.726	3.05256	0.438264	9.37433e-13	1.86397e-11	1630.33	183.117
ENST00000363593.1	105.152	-3.33731	0.487231	2.14662e-12	4.17127e-11	17.8485	192.456
ENST00000384084.1	166.285	-2.91338	0.431608	3.75531e-12	7.13509e-11	36.4832	296.086
SNAR-A6	71.3403	4.04688	0.619944	1.34536e-11	2.50061e-10	135.848	6.83275
ENST00000363120.1	41456.1	-2.46987	0.385913	1.86118e-11	3.38577e-10	12128.1	70784
SNAR-A3	77.1618	3.94403	0.608242	1.92168e-11	3.423e-10	146.352	7.97155
ENST00000363299.1	53.5843	-5.73323	0.945179	3.48161e-11	6.07506e-10	1.26086	105.908
tRNA-Tyr-GTA-5-3	115.871	3.19329	0.497591	3.73023e-11	6.37869e-10	210.745	20.9978
tRNA-Ser-GCT-4-1	439.782	2.59796	0.421207	1.01114e-10	1.69515e-09	761.451	118.113
ENST00000362477.1	52.4467	-3.97236	0.646856	1.66767e-10	2.74203e-09	5.81848	99.0749
tRNA-Phe-GAA-1-2	1054.28	2.25963	0.380226	1.75126e-10	2.82515e-09	1760.83	347.725
SNAR-A9	85.5471	3.46549	0.563079	1.91979e-10	3.03966e-09	158.567	12.5267
ENST00000363925.1	223.164	-2.99814	0.490846	2.33112e-10	3.62383e-09	47.7512	398.577
ENST00000364228.1	6292.46	-2.7195	0.453501	3.39526e-10	5.18384e-09	1557.03	11027.9
ENST00000585078.1	40.2831	-4.68054	0.798392	4.83318e-10	7.24977e-09	1.98956	78.5767
tRNA-Arg-ACG-2-4	638.144	2.81438	0.477779	7.07543e-10	1.04302e-08	1128.49	147.797
ENST00000584923.1	56.4331	-3.60958	0.610638	7.95848e-10	1.15331e-08	8.09729	104.769
tRNA-Phe-GAA-3-1	519.094	2.77359	0.477163	1.04855e-09	1.49418e-08	914.732	123.456
SNAR-A5	77.6463	3.31886	0.565778	1.07582e-09	1.50791e-08	142.766	12.5267
tRNA-Met-CAT-3-1	2627.58	2.17413	0.392509	1.399e-09	1.92927e-08	4349.95	905.205
SNAR-A11	76.2409	3.29118	0.56623	1.45839e-09	1.97924e-08	139.955	12.5267
tRNA-Ala-AGC-6-1	1174.72	2.81549	0.490214	1.6246e-09	2.17036e-08	2078.31	271.122
ENST00000365574.1	44.7785	-3.79568	0.661551	2.01561e-09	2.6513e-08	5.28632	84.2706
ENST00000384583.1	38.5377	-4.44709	0.793144	2.64488e-09	3.42632e-08	3.05387	74.0215
SNAR-A7	66.7351	3.23532	0.571666	3.4014e-09	4.34059e-08	122.082	11.3879
SNAR-A10	74.7048	3.13452	0.557532	4.03585e-09	5.07449e-08	135.744	13.6655
ENST00000617625.1	37.4972	-4.06952	0.733234	4.91236e-09	6.08706e-08	3.25041	71.7439
tRNA-Arg-ACG-1-2	727.939	2.08545	0.398609	5.9521e-09	7.27006e-08	1193.82	262.054
ENST00000387943.1	2972.54	-1.95925	0.380371	6.95912e-09	8.38035e-08	1147.35	4797.73
ENST00000384452.1	37.6186	-3.95625	0.720571	7.30163e-09	8.67069e-08	3.49331	71.7439
ENST00000516869.1	12861.5	-1.93457	0.377719	7.75657e-09	9.08475e-08	5033.3	20689.7
tRNA-Met-CAT-3-2	2877.64	2.1219	0.410245	8.87127e-09	1.02499e-07	4741.62	1013.66
ENST00000554988.1	12484.1	-1.93628	0.380393	9.20022e-09	1.04882e-07	4877.29	20091
ENST00000365645.1	1670.69	-2.19345	0.425404	1.13938e-08	1.26549e-07	564.478	2776.9
tRNA-Arg-ACG-1-1	259.427	2.28768	0.440091	1.13968e-08	1.26549e-07	435.9	82.9541
ENST00000364089.1	57.0031	-3.24657	0.597812	1.16502e-08	1.27704e-07	10.3761	103.63
tRNA-Ser-GCT-2-1	570.427	2.58983	0.492676	1.55026e-08	1.67781e-07	990.207	150.647
tRNA-Arg-TCG-4-1	50.5734	3.74304	0.699956	1.72649e-08	1.84519e-07	95.4783	5.66857
tRNA-Gly-GCC-2-4	277.08	2.24277	0.442355	1.97782e-08	2.0877e-07	463.785	90.3753
tRNA-His-GTG-1-5	690.62	1.99119	0.407495	2.93263e-08	3.0578e-07	1120.72	260.525
ENST00000408749.1	25134.7	-2.05416	0.419644	3.1749e-08	3.27053e-07	9138.27	41131.1
SNAR-A8	71.7949	2.82851	0.559593	5.79927e-08	5.90283e-07	127.647	15.9431
tRNA-Gln-CTG-5-1	61.3099	3.37212	0.660798	6.2209e-08	6.18473e-07	113.547	9.07226
SNAR-A14	74.4985	2.78106	0.552979	6.20476e-08	6.18473e-07	131.915	17.0819
tRNA-Arg-ACG-2-2	894.236	1.94517	0.423359	1.15476e-07	1.13485e-06	1445.7	342.772
tRNA-Ala-TGC-6-1	1284.78	2.20229	0.470873	1.23472e-07	1.19965e-06	2144.5	425.054
tRNA-Glu-CTC-1-5	1137.21	1.90927	0.4181	1.2581e-07	1.20862e-06	1829.32	445.098
ENST00000363286.1	41.2413	-3.22474	0.659259	1.63159e-07	1.53298e-06	7.32223	75.1603
ENST00000363548.1	177.882	-2.04038	0.447885	1.62288e-07	1.53298e-06	64.2332	291.531
tRNA-Asp-GTC-2-5	1030.94	1.76571	0.396695	1.92986e-07	1.79351e-06	1626.78	435.103
tRNA-Tyr-GTA-3-1	198.458	2.20728	0.482682	2.02442e-07	1.86116e-06	331.93	64.9873
tRNA-Arg-TCT-5-1	79.4545	3.51816	0.726661	2.13115e-07	1.93844e-06	148.635	10.2745
SNAR-A4	88.8891	2.44828	0.529661	2.49039e-07	2.24135e-06	152.725	25.0534
tRNA-Glu-CTC-1-2	1151.68	1.7767	0.422082	6.08745e-07	5.42163e-06	1823.9	479.452
tRNA-Glu-CTC-1-3	1149.14	1.70987	0.414074	8.69553e-07	7.66462e-06	1803.38	494.888
tRNA-Ile-AAT-2-1	736.765	1.63297	0.39773	9.95918e-07	8.68888e-06	1142.97	330.554
ENST00000459299.1	37.2323	-2.98436	0.674521	1.07698e-06	9.30117e-06	7.27588	67.1887
tRNA-Glu-TTC-3-1	327.613	1.87206	0.457436	1.10043e-06	9.40864e-06	526.839	128.387
tRNA-Ile-TAT-2-3	79.2524	3.05512	0.694447	1.24497e-06	1.04737e-05	144.238	14.2666
ENST00000364102.1	29.6098	-3.40334	0.768865	1.24949e-06	1.04737e-05	4.55762	54.662
ENST00000362698.1	49.4569	-2.68084	0.622218	1.31003e-06	1.08745e-05	12.3657	86.5482
tRNA-Trp-CCA-3-1	35.8357	3.47659	0.791766	1.44504e-06	1.18799e-05	67.1035	4.56786
tRNA-Glu-CTC-1-4	1172.65	1.70582	0.426901	1.59281e-06	1.297e-05	1841.83	503.469
tRNA-Leu-CAA-3-1	165.373	1.89267	0.471933	1.61005e-06	1.29867e-05	266.999	63.747
SNAR-A2	32.2081	3.36316	0.772513	1.66035e-06	1.32673e-05	59.861	4.55517
ENST00000459163.1	37.9372	-2.99505	0.702208	2.04089e-06	1.6157e-05	6.40811	69.4663
tRNA-Asp-GTC-2-4	1057.67	1.64707	0.418861	2.15736e-06	1.69224e-05	1647.86	467.472
tRNA-Asp-GTC-2-2	1045.1	1.63271	0.420322	2.68806e-06	2.08936e-05	1625.56	464.644
tRNA-Phe-GAA-1-1	231.162	1.96536	0.510242	3.39736e-06	2.61689e-05	377.68	84.6433
tRNA-Cys-GCA-11-1	93.2134	2.63403	0.656687	3.99671e-06	3.05106e-05	164.074	22.3524
tRNA-Asp-GTC-2-3	1104.93	1.54348	0.408232	4.61835e-06	3.49441e-05	1696.33	513.535
tRNA-Ser-TGA-2-1	106.1	2.45565	0.626559	4.66079e-06	3.49559e-05	183.718	28.4825
tRNA-Lys-TTT-6-1	399.454	1.74266	0.465723	4.80826e-06	3.57484e-05	633.178	165.731
tRNA-Ile-TAT-3-1	70.8302	2.391	0.624117	6.05935e-06	4.46616e-05	121.839	19.821
SNAR-A1	34.8451	2.89402	0.736916	6.75203e-06	4.93418e-05	62.8574	6.83275
tRNA-Ile-AAT-6-1	305.752	1.5727	0.427375	6.84668e-06	4.96094e-05	472.47	139.034
ENST00000619178.1	18.8511	-4.15836	1.06978	7.11658e-06	5.07056e-05	1.26086	36.4414
ENST00000630092.1	18.8511	-4.15836	1.06978	7.11658e-06	5.07056e-05	1.26086	36.4414
tRNA-Asp-GTC-2-1	1216.01	1.48554	0.405733	8.40374e-06	5.93818e-05	1851.71	580.314
tRNA-Ser-AGA-2-4	126.385	2.12285	0.58192	9.08442e-06	6.36654e-05	211.351	41.4199
tRNA-Val-AAC-6-1	93.3621	2.19338	0.601982	9.9402e-06	6.90965e-05	157.281	29.4436
tRNA-Ser-AGA-5-1	27.1373	3.23228	0.845153	1.10685e-05	7.60523e-05	50.2952	3.97943
ENST00000458790.1	32.8218	-2.73535	0.728385	1.11188e-05	7.60523e-05	7.56513	58.0784
ENST00000363091.1	18.1603	-4.37721	1.19748	1.23713e-05	8.3948e-05	1.01796	35.3026
tRNA-Leu-TAA-4-1	121.783	2.29737	0.64436	1.48223e-05	9.9788e-05	208.149	35.4168
ENST00000365444.1	17.1429	-3.996	1.10148	1.76098e-05	0.000117628	1.26086	33.025
tRNA-Arg-TCT-3-1	304.818	1.54972	0.451708	1.95975e-05	0.000129891	471.071	138.565
tRNA-His-GTG-1-8	1503.83	1.44721	0.417474	2.005e-05	0.000131868	2281.44	726.214
ENST00000365328.1	44806.2	-1.27231	0.36376	2.82837e-05	0.000183386	23891.7	65720.7
ENST00000636484.1	44791.9	-1.27219	0.363745	2.83123e-05	0.000183386	23885.5	65698.4
ENST00000363046.1	24292.1	-1.37225	0.402098	2.94177e-05	0.000189114	12196.2	36388
tRNA-Leu-TAA-2-1	63.3386	2.57041	0.760033	3.53064e-05	0.000225276	111.86	14.817
tRNA-Gly-CCC-2-2	2757.07	-1.24599	0.36909	4.92226e-05	0.000311743	1484.57	4029.57
tRNA-Gln-TTG-3-1	1211.84	1.39771	0.42897	5.01656e-05	0.000315379	1829.31	594.374
tRNA-Ser-AGA-2-3	430.74	1.70028	0.541407	5.39812e-05	0.00033689	685.568	175.912
tRNA-Ala-TGC-1-1	420.917	1.5657	0.495911	5.58648e-05	0.000346119	655.359	186.475
tRNA-Ser-AGA-4-1	151.871	1.67475	0.535835	5.77837e-05	0.000355432	241.033	62.7097
tRNA-Arg-TCT-3-2	1590.72	1.47248	0.469506	6.8703e-05	0.000419579	2439.3	742.147
tRNA-Lys-CTT-13-1	124.026	-1.5561	0.501623	6.9478e-05	0.000421303	54.6785	193.374
tRNA-Phe-GAA-2-1	940.475	1.34448	0.420358	7.13633e-05	0.000429688	1406.87	474.081
tRNA-Arg-TCT-2-1	2141.1	1.39497	0.442274	7.46137e-05	0.000446117	3236.51	1045.68
ENST00000563103.1	1571.55	1.15833	0.354978	0.000101459	0.000602412	2258.26	884.842
tRNA-Ser-AGA-2-1	871.843	1.52116	0.505915	0.000103188	0.000608454	1352.35	391.338
tRNA-Pro-AGG-2-7	441.4	1.37446	0.449017	0.000109795	0.000642975	666.544	216.256
tRNA-Trp-CCA-3-3	384.888	1.24438	0.397394	0.000121152	0.000704658	565.086	204.691
tRNA-Leu-AAG-2-4	10456.6	-1.26761	0.412351	0.000138319	0.000799074	5464.63	15448.5
tRNA-Ala-AGC-7-1	60.2362	1.78035	0.620573	0.000142418	0.000817233	97.7219	22.7505
ENST00000384693.1	73.8933	-1.84658	0.647233	0.00014958	0.000852608	28.2135	119.573
ENST00000515924.1	16.1866	-2.86365	1.02962	0.0002363	0.00133799	2.76461	29.6086
tRNA-Pro-AGG-2-2	465.044	1.29383	0.446755	0.000238757	0.00134301	693.955	236.133
tRNA-Glu-TTC-2-1	4606.56	-1.06933	0.344657	0.000247413	0.0013826	2711.97	6501.14
tRNA-Gln-TTG-3-2	535.32	1.22141	0.415743	0.000254337	0.00141207	785.615	285.024
ENST00000410482.1	14.6603	-2.9764	1.09288	0.000273879	0.00151075	1.98956	27.331
tRNA-Lys-TTT-4-1	183.4	1.44546	0.53137	0.000316738	0.00173597	283.244	83.5553
tRNA-iMet-CAT-1-1	66389.4	-1.21843	0.42426	0.000320111	0.00174328	35234.1	97544.7
tRNA-Leu-TAG-2-1	742.869	1.10886	0.372425	0.000324604	0.00175656	1061.54	424.198
tRNA-Ile-AAT-5-3	177.702	1.21316	0.425074	0.000345043	0.00185542	260.936	94.469
tRNA-Val-AAC-3-1	64.1102	1.63589	0.625059	0.000363024	0.00193991	102.604	25.6165
tRNA-Pro-AGG-2-8	315.382	1.27769	0.461529	0.000382115	0.00202924	470.972	159.791
tRNA-Met-CAT-5-2	15.8078	3.16391	1.23721	0.000395016	0.00208481	29.9138	1.70184
tRNA-Ala-CGC-4-1	954.368	1.06803	0.360781	0.000398051	0.00208794	1350.93	557.81
tRNA-Lys-TTT-14-1	58.2717	-1.59833	0.616523	0.000406191	0.00211764	24.0601	92.4834
ENST00000365663.1	35.198	-1.99285	0.797526	0.000486199	0.00250422	10.3872	60.0087
ENST00000384252.1	16.5741	-2.58216	1.02685	0.000483656	0.00250422	3.53967	29.6086
ENST00000516089.1	84.4424	-1.3828	0.528607	0.000500035	0.00256006	39.0624	129.822
ENST00000362443.1	15.8833	-2.63794	1.05977	0.000517553	0.00263397	3.29677	28.4698
tRNA-Ile-AAT-8-1	37.8402	1.81741	0.742489	0.000584391	0.00295654	62.6033	13.0771
tRNA-Ile-TAT-2-2	975.943	1.03119	0.359048	0.000603849	0.003037	1371.4	580.484
ENST00000365530.1	10.8796	-3.05144	1.33405	0.000764109	0.00382054	1.26086	20.4983
ENST00000364161.1	19.8575	-2.35554	1.01085	0.000805507	0.00400412	4.22201	35.493
ENST00000365467.1	365.91	-1.05221	0.383583	0.00083367	0.00412016	212.78	519.04
tRNA-Val-TAC-1-1	964.69	1.031	0.376879	0.000919141	0.00451647	1360.11	569.274
tRNA-Pro-TGG-3-3	915.297	1.04809	0.390743	0.00101586	0.00496319	1299.01	531.584
tRNA-Ala-AGC-1-1	394.406	1.26172	0.514656	0.00108403	0.00526616	593.036	195.775
ENST00000384756.1	11.8365	-2.73114	1.25449	0.0011176	0.0053986	2.03591	21.6371
ENST00000364784.1	111.923	-1.243	0.507193	0.00113618	0.00545751	55.8003	168.046
ENST00000365484.1	1499.76	-1.17061	0.466757	0.00115734	0.00552809	793.434	2206.09
tRNA-Val-AAC-1-3	214.563	1.04556	0.399001	0.00123029	0.0058439	304.997	124.128
tRNA-Val-TAC-4-1	24.2171	2.44054	1.13078	0.00126535	0.00597719	43.8537	4.58056
tRNA-His-GTG-1-6	128.376	-1.105	0.435464	0.00129033	0.00606174	71.116	185.636
tRNA-Val-CAC-8-1	576.731	-1.01641	0.386112	0.00131377	0.00613809	341.18	812.282
ENST00000387069.1	32.427	-1.57013	0.720797	0.00156594	0.0072372	12.4695	52.3844
ENST00000602813.1	32.427	-1.57013	0.720797	0.00156594	0.0072372	12.4695	52.3844
tRNA-Leu-TAG-3-1	4895.65	-0.983966	0.385085	0.00183468	0.00843363	2935.57	6855.73
tRNA-Ala-TGC-2-1	122.073	1.09658	0.454959	0.00190789	0.00872324	177.096	67.0491
tRNA-Gly-CCC-2-1	2749.23	-0.890408	0.336894	0.00198693	0.00903632	1765.23	3733.24
tRNA-Lys-CTT-4-1	671.098	0.92611	0.359057	0.0020986	0.00949367	923.282	418.915
tRNA-Lys-CTT-2-1	22459	-0.877041	0.332519	0.00211368	0.00951154	14538.7	30379.2
tRNA-Thr-CGT-1-1	239.224	1.06218	0.444092	0.00223262	0.00994215	344.609	133.84
ENST00000613359.1	2075.32	-0.868709	0.330325	0.00222318	0.00994215	1350.35	2800.29
ENST00000384320.2	14.1983	-2.35396	1.21401	0.00226431	0.00997932	3.34312	25.0534
ENST00000625269.1	14.1983	-2.35396	1.21401	0.00226431	0.00997932	3.34312	25.0534
ENST00000389680.2	33.4822	-1.46741	0.703445	0.00229334	0.0100554	13.4411	53.5232
tRNA-Lys-TTT-9-1	13.5235	2.60735	1.39334	0.00237076	0.0103418	25.3451	1.70184
ENST00000364931.1	9.17137	-2.61307	1.40992	0.00245668	0.0106622	1.26086	17.0819
tRNA-Ala-AGC-5-1	29.5028	1.59188	0.790343	0.0025124	0.0107945	48.1554	10.8503
ENST00000384581.1	10.5531	-2.39708	1.26772	0.00250555	0.0107945	1.74666	19.3595
ENST00000610460.1	2015.51	-0.850899	0.329409	0.00269261	0.0115109	1322.97	2708.05
tRNA-Lys-TTT-3-1	6104.41	-0.865586	0.338752	0.00276666	0.0117686	3960.69	8248.14
tRNA-Ser-GCT-3-1	2039.91	0.882107	0.348623	0.0027997	0.0118502	2772.67	1307.15
tRNA-Ala-AGC-9-1	16.7037	2.05129	1.08512	0.00285035	0.0120052	29.428	3.97943
tRNA-Val-CAC-4-1	3966.38	1.04062	0.452052	0.00304565	0.0127587	5694.45	2238.3
tRX-Val-NNN-5-1	564.279	-0.922109	0.376884	0.0030591	0.0127587	349.889	778.668
ENST00000411315.1	11.51	-2.18617	1.19402	0.00316366	0.0131307	2.52171	20.4983
tRNA-Ala-AGC-11-1	212.745	0.928499	0.383665	0.00321302	0.0132712	294.504	130.987
tRNA-iMet-CAT-1-8	4611.88	-0.871632	0.350144	0.00324201	0.0133265	2967.98	6255.79
tRNA-Lys-CTT-16-1	118.638	-1.09134	0.493456	0.00333711	0.0136518	62.9018	174.375
tRNA-Val-AAC-1-2	267.537	0.917793	0.382091	0.00349491	0.0141683	369.601	165.472
tRNA-Val-TAC-1-2	3267.29	-0.843262	0.337731	0.0034965	0.0141683	2143.2	4391.38
tRNA-Asp-GTC-2-11	4297.64	-0.835386	0.333558	0.00351665	0.0141827	2835.99	5759.29
tRNA-Ile-AAT-3-1	94.9537	1.03111	0.461684	0.00375686	0.0150803	136.321	53.5867
ENST00000401282.3	9.43745	-2.36608	1.39455	0.00398332	0.0159147	1.79301	17.0819
tRNA-Gln-CTG-9-1	38.7052	1.2719	0.652888	0.00450143	0.017901	59.8035	17.6069
tRNA-Ala-AGC-3-1	142.901	0.988645	0.448528	0.00461399	0.0182637	203.448	82.353
tRNA-Lys-CTT-1-1	16265.7	-0.841751	0.352273	0.00466391	0.0183763	10602.8	21928.7
tRNA-Phe-GAA-1-3	83.0938	1.07594	0.512989	0.00469111	0.0183986	121.864	44.324
tRNA-Asn-GTT-7-1	1410.44	-0.826357	0.344416	0.00478378	0.0186118	929.126	1891.75
tRNA-Val-AAC-1-4	3508.14	0.825732	0.344102	0.004789	0.0186118	4702.48	2313.8
ENST00000612463.1	2032.97	-0.792624	0.325941	0.00490241	0.0189663	1374.98	2690.97
ENST00000516507.1	2156.82	-0.82445	0.345066	0.00494038	0.0190271	1422.03	2891.61
ENST00000391141.1	693.13	-0.803656	0.33725	0.00537169	0.0205955	463.839	922.422
ENST00000362512.1	15.641	-1.74595	1.02388	0.00541358	0.0206635	5.08978	26.1922
ENST00000651540.1	749892	-0.818704	0.34944	0.00566746	0.0215364	495014	1.00477e+06
ENST00000384637.1	42.5339	-1.14639	0.587388	0.00572238	0.0216488	21.2955	63.7724
tRNA-Asp-GTC-2-7	612.968	0.820293	0.352264	0.00584533	0.0220165	822.195	403.742
tRNA-Val-CAC-2-1	1828.06	0.952034	0.442896	0.00592784	0.0222294	2578.55	1077.57
tRNA-iMet-CAT-2-1	1056.78	-0.866007	0.383578	0.00600571	0.0223256	670.621	1442.95
ENST00000408573.1	33.4625	-1.38265	0.775991	0.00599454	0.0223256	14.5406	52.3844
tRNA-Trp-CCA-3-2	13.0973	1.95344	1.21335	0.00616107	0.022804	23.3666	2.82794
tRNA-Pro-CGG-1-2	58.9638	1.0585	0.5337	0.00654317	0.0240145	86.6171	31.3104
tRNA-Tyr-GTA-5-4	639.415	1.05675	0.532342	0.0065443	0.0240145	936.699	342.132
ENST00000384627.1	216.805	-0.855581	0.386024	0.00687645	0.0249126	138.056	295.553
tRNA-His-GTG-1-9	436.129	0.799822	0.348874	0.00683337	0.0249126	581.675	290.582
tRNA-Ser-AGA-2-2	1113.79	0.855627	0.385752	0.00684739	0.0249126	1519.45	708.126
tRNA-iMet-CAT-3-1	157.817	-0.935734	0.446329	0.0070919	0.0255751	93.9968	221.637
ENST00000505219.1	39.269	1.14019	0.609489	0.00711915	0.0255751	59.1786	19.3595
tRNA-Val-CAC-1-3	106.182	0.948877	0.458121	0.00723309	0.0258757	150.446	61.9182
ENST00000384413.1	411.317	-0.936938	0.451406	0.00742628	0.0264561	241.671	580.963
ENST00000383898.1	258.952	-0.852809	0.396153	0.00808363	0.0286426	163.236	354.669
tRNA-Gln-TTG-2-1	145.009	0.897061	0.428936	0.00810702	0.0286426	201.409	88.61
tRNA-Asp-GTC-2-8	5895.96	-0.795903	0.35787	0.00818451	0.0287974	3917.2	7874.73
ENST00000388104.1	53.0847	-1.07764	0.581284	0.00854582	0.0299454	26.4539	79.7155
tRNA-Thr-AGT-2-2	154.332	0.846101	0.396135	0.00859496	0.0299946	210.665	97.9996
ENST00000365487.1	16.198	-1.54235	0.979385	0.00885224	0.0307669	4.95071	27.4453
tRNA-Lys-TTT-3-2	1398.63	-0.776366	0.351163	0.0089837	0.0310974	940.505	1856.76
tRNA-Ala-TGC-5-1	466.616	0.899446	0.442244	0.00919861	0.0317129	651.594	281.638
tRNA-Met-CAT-6-1	820.732	0.823977	0.385954	0.00924807	0.0317554	1110.94	530.524
tRNA-Arg-TCT-4-1	77.5569	-1.21086	0.710543	0.00942752	0.0322421	35.9177	119.196
ENST00000619471.1	1973.16	-0.713093	0.322486	0.0108601	0.0369935	1389.74	2556.59
tRNA-Glu-CTC-1-7	6009.2	-0.73748	0.34062	0.0112806	0.0382736	4144.91	7873.5
tRNA-His-GTG-1-4	154.628	0.875974	0.44447	0.011411	0.0385629	214.944	94.3121
ENST00000365031.1	8.96632	-1.73144	1.23149	0.0116957	0.0393694	1.98956	15.9431
tRNA-Thr-AGT-1-3	677.348	-0.805206	0.392354	0.0118672	0.0397901	438.637	916.06
tRNA-Gly-GCC-2-6	7260.66	-0.70745	0.324817	0.0119506	0.0399132	5120.89	9400.44
tRNA-Lys-TTT-2-1	66.7596	-0.89941	0.473705	0.0124689	0.0414821	39.5371	93.9821
ENST00000571722.3	6.89379	-1.8691	1.42202	0.0128439	0.042564	1.26086	12.5267
ENST00000516733.1	17.9192	-1.3253	0.882146	0.0132499	0.0437401	7.36859	28.4698
tRNA-Thr-CGT-6-1	96.0804	1.02241	0.596165	0.0134533	0.0442408	142.503	49.6581
tRNA-Leu-AAG-2-2	434.228	0.780041	0.385369	0.0136698	0.0447804	581.883	286.574
tRNA-Arg-CCG-1-1	18.8991	1.28468	0.854455	0.0138942	0.0453418	30.3644	7.43388
tRNA-Met-CAT-5-1	12.6038	1.57023	1.13481	0.0140036	0.0455249	21.8165	3.39099
ENST00000606623.1	892.635	-0.693237	0.3282	0.0145157	0.0470111	632.812	1152.46
tRNA-Lys-TTT-7-1	296.096	0.848515	0.448564	0.0147585	0.0476171	410.184	182.008
tRNA-Asp-GTC-2-9	8111.35	-0.705253	0.338246	0.0149296	0.0479066	5690.77	10531.9
tRNA-Glu-TTC-1-2	753.832	0.718961	0.347907	0.0149603	0.0479066	984.608	523.057
ENST00000384552.1	9.71429	-1.60041	1.22346	0.0163215	0.0520705	2.23246	17.1961
tRNA-Val-CAC-1-1	5408.24	0.656835	0.31657	0.0174812	0.0555628	6890.4	3926.07
ENST00000408438.1	7.85071	-1.6236	1.2849	0.0176798	0.0559859	2.03591	13.6655
tRNA-Ser-ACT-1-1	54.3023	1.01222	0.634426	0.0179245	0.0565514	81.2863	27.3183
tRNA-Cys-GCA-7-1	88.151	0.822845	0.449803	0.0181863	0.0571664	121.678	54.6239
ENST00000635897.1	776.213	0.672842	0.330472	0.0182743	0.0572327	996.695	555.731
tRNA-Ser-AGA-2-5	3305.64	-0.666829	0.327903	0.0186778	0.0582831	2376.02	4235.27
ENST00000364043.1	7.01524	-1.6246	1.32047	0.0189778	0.0590036	1.50376	12.5267
ENST00000363624.1	70.4888	-0.87403	0.505513	0.0192367	0.0595921	41.1447	99.8329
ENST00000384078.1	46.0714	-0.922105	0.556009	0.0195081	0.0602146	25.0428	67.0999
tRNA-Gly-TCC-2-3	1728.86	0.693985	0.351789	0.0197935	0.0608756	2245.69	1212.02
tRNA-Val-CAC-1-2	96.376	0.799893	0.442066	0.0202999	0.0622094	131.973	60.7794
tRNA-Gly-TCC-2-6	7015.78	0.683195	0.347864	0.0208007	0.0635164	9077.67	4953.9
tRNA-Lys-CTT-2-5	429.052	0.684439	0.349805	0.0210584	0.0640746	555.718	302.386
tRNA-Arg-ACG-2-1	13118.7	0.638308	0.320591	0.0221554	0.0671734	16642.6	9594.71
tRX-Lys-NNN-3-1	139.124	-0.73437	0.397304	0.0228376	0.0688687	92.6766	185.572
SNAR-C4	6.6076	1.62701	1.43465	0.0228757	0.0688687	12.0764	1.13879
tRNA-Arg-ACG-2-3	966.812	0.666385	0.345762	0.0235842	0.0707526	1244.86	688.763
tRNA-Ala-AGC-8-1	550.979	-0.82894	0.491871	0.0238782	0.0713841	333.415	768.542
tRNA-Ser-GCT-1-1	16.8792	1.15202	0.865526	0.0249623	0.0743478	26.9638	6.79467
tRNA-Thr-CGT-5-1	6.65395	1.58638	1.43221	0.0250435	0.0743478	12.1691	1.13879
tRNA-Arg-CCG-1-2	337.233	0.765706	0.437095	0.0252325	0.0746498	457.546	216.921
tRNA-Leu-AAG-4-1	15.7663	-1.20556	0.944815	0.0262698	0.0774505	5.72577	25.8069
tRNA-Arg-TCG-3-1	746.581	0.68447	0.370179	0.0263874	0.07753	972.967	520.195
tRNA-Arg-TCG-2-1	124.028	0.756013	0.43864	0.0274387	0.0803428	167.494	80.5623
tRNA-Asn-GTT-8-1	14.8946	1.15912	0.909449	0.0280234	0.0810229	24.0953	5.69396
tRNA-Gln-TTG-6-1	10.7202	1.29124	1.07252	0.0279073	0.0810229	17.9987	3.44176
tRNA-His-GTG-1-3	147.058	0.785811	0.470542	0.0278602	0.0810229	201.954	92.1615
ENST00000384314.1	86.7712	-0.736292	0.422606	0.02805	0.0810229	57.3856	116.157
ENST00000459249.1	10.2876	-1.23242	1.01014	0.0288064	0.0829274	3.49331	17.0819
tRNA-Gly-TCC-2-2	1662.5	0.637365	0.344896	0.0301209	0.0864207	2121.89	1203.11
tRNA-Thr-AGT-6-1	330.755	-0.62931	0.343181	0.0316827	0.0905978	240.694	420.815
ENST00000384305.1	17.0608	-1.08251	0.864211	0.0328238	0.0932369	6.65101	27.4706
tRNA-Asp-GTC-3-1	267.383	0.770588	0.479619	0.0327891	0.0932369	367.278	167.488
tRNA-Gln-CTG-6-1	184.229	0.685313	0.399435	0.0342477	0.0969595	241.895	126.563
tRNA-Phe-GAA-4-1	16.4693	1.06292	0.855907	0.034603	0.0976422	26.1312	6.80737
ENST00000365241.1	16380.7	-0.619721	0.350749	0.0371694	0.104539	11923.4	20838
tRNA-Leu-AAG-3-1	224.013	0.693462	0.421411	0.0381483	0.10694	297.134	150.892
ENST00000584058.2	15.1572	1.00004	0.811275	0.0390652	0.109153	23.4816	6.83275
tRNA-Trp-CCA-4-1	727.446	0.634744	0.36968	0.0393468	0.109226	934.956	519.937
ENST00000384793.1	204.633	-0.625711	0.361746	0.0393412	0.109226	147.344	261.922
tRNA-Arg-TCG-5-1	48.2162	0.756439	0.496707	0.0397091	0.109875	66.2227	30.2097
tRNA-Gln-CTG-1-5	654.015	0.584908	0.330635	0.0404322	0.111515	818.92	489.109
tRNA-Glu-CTC-1-6	20990.4	-0.593672	0.341304	0.0419497	0.114958	15553	26427.9
tRNA-Val-CAC-1-4	120.297	0.722729	0.467466	0.0419395	0.114958	163.335	77.2602
tRNA-Ser-AGA-2-6	885.953	0.569816	0.323239	0.0424587	0.115981	1102.24	669.665
ENST00000459174.1	5.87644	-1.2542	1.24579	0.0439016	0.119541	1.50376	10.2491
tRNA-Lys-TTT-1-1	114.174	-0.662268	0.410055	0.04407	0.119619	78.0785	150.27
tRNA-Gly-TCC-2-4	1728.58	0.595656	0.348613	0.0443125	0.119896	2181.83	1275.33
tRNA-Gly-CCC-1-2	101.439	0.68347	0.437639	0.045634	0.123082	135.19	67.6883
ENST00000384385.1	98.9977	-0.649621	0.40505	0.0465934	0.125275	69.3118	128.684
tRNA-Glu-CTC-3-1	7.7028	1.16071	1.1435	0.0483944	0.128901	13.1407	2.26489
tRNA-Leu-CAA-1-2	1088.11	0.6035	0.365269	0.0483228	0.128901	1382.47	793.755
tRNA-Val-TAC-2-1	2667.77	0.616239	0.377264	0.0483717	0.128901	3415.23	1920.31
tRNA-Ala-CGC-1-1	237.891	0.592487	0.358499	0.0496738	0.131898	300.61	175.171
tRNA-Gly-TCC-2-5	1679.89	0.576099	0.345865	0.0505191	0.133727	2106.25	1253.53
tRNA-Asp-GTC-2-10	1964.63	-0.598175	0.368812	0.0518164	0.136738	1432.02	2497.23
tRNA-Ala-CGC-3-1	644.869	-0.637622	0.410563	0.0526932	0.138624	450.43	839.309
tRNA-Ser-TGA-3-1	1395.65	0.568859	0.346297	0.0537	0.140839	1747.14	1044.15
tRNA-Ser-GCT-4-3	814.188	0.547806	0.328655	0.0539533	0.141071	1007.24	621.133
ENST00000516146.1	20.3103	-0.816011	0.659585	0.055749	0.145189	11.0121	29.6086
ENST00000617390.1	5.22529	1.20107	1.32518	0.055868	0.145189	9.31179	1.13879
tRNA-Asn-GTT-2-2	1733.66	0.525259	0.314354	0.0563273	0.145939	2122.5	1344.82
tRNA-Lys-CTT-1-2	5026.65	-0.524594	0.31612	0.0576666	0.148781	3897.47	6155.84
tRNA-Thr-AGT-3-1	25.5151	0.794556	0.63806	0.0577723	0.148781	36.8652	14.1651
tRNA-Asn-GTT-1-1	4406.15	0.517773	0.311134	0.0580053	0.148933	5377.44	3434.86
ENST00000410874.1	9.2965	1.01144	0.992313	0.0584719	0.149681	15.1766	3.41638
tRNA-Thr-AGT-1-1	486.878	0.563267	0.352174	0.0589766	0.150522	608.724	365.032
tRNA-Gln-CTG-4-1	9.54989	1.01866	1.01738	0.0599139	0.152459	15.7088	3.39099
ENST00000364587.1	36.2518	0.710533	0.52694	0.0604175	0.153285	49.7278	22.7758
tRNA-iMet-CAT-1-7	746.539	-0.56889	0.361211	0.0607934	0.153782	555.98	937.098
tRNA-Gly-GCC-1-5	2559.4	-0.521627	0.324438	0.0640162	0.161457	1980.31	3138.49
tRNA-Arg-CCT-2-1	342.958	0.548827	0.349645	0.0644669	0.16164	426.74	259.175
ENST00000384205.1	141.3	-0.582168	0.382061	0.0643219	0.16164	102.671	179.929
ENST00000384172.1	324.498	-0.532913	0.338383	0.0663019	0.165755	248.142	400.855
tRNA-Asn-GTT-2-8	162.494	0.576259	0.382872	0.0674406	0.16811	205.631	119.357
tRNA-Asp-GTC-1-1	1799.18	-0.554734	0.366383	0.0701116	0.17426	1343.15	2255.22
tRNA-Ile-AAT-5-1	236.608	0.56143	0.376487	0.0717141	0.177726	297.38	175.836
tRNA-Leu-CAG-2-2	4296.07	-0.554024	0.370482	0.0725337	0.179238	3202.83	5389.3
tRNA-Gln-CTG-1-3	78.4573	0.635659	0.469553	0.0734816	0.181057	103.607	53.3074
ENST00000384087.1	4.6162	-1.06068	1.24672	0.0739961	0.181567	1.26086	7.97155
tRNA-Cys-GCA-20-1	20.2394	0.749429	0.648212	0.0741132	0.181567	29.1035	11.3752
ENST00000362973.1	590.544	0.656135	0.505574	0.0756869	0.184892	796.177	384.912
tRNA-Ile-AAT-5-2	2786.81	0.522861	0.346216	0.0761798	0.185216	3436.87	2136.74
tRNA-Pro-TGG-3-4	178.361	0.563792	0.38851	0.0762527	0.185216	226.04	130.682
ENST00000364189.1	47.786	0.652888	0.511025	0.0787001	0.190619	64.8247	30.7474
tRNA-Ser-GCT-6-1	1391.61	0.522661	0.353381	0.0804593	0.19433	1720.41	1062.81
ENST00000362309.3	10.3486	-0.838131	0.845688	0.0810237	0.195142	4.75417	15.9431
tRNA-Ala-AGC-18-1	5.9407	0.991267	1.16905	0.0820719	0.197111	10.1796	1.70184
tRNA-Ala-AGC-9-2	15.74	0.779019	0.746521	0.0830586	0.198922	23.4705	8.00963
tRNA-Val-AAC-1-1	3697.51	0.481002	0.318385	0.083413	0.199213	4466.79	2928.23
tRNA-Val-AAC-1-5	2972.19	0.472791	0.312012	0.0841316	0.200369	3575.85	2368.53
ENST00000384254.1	126.875	-0.541847	0.381199	0.0846263	0.200987	94.3194	159.431
ENST00000384148.1	112.589	-0.543404	0.384541	0.0854497	0.202381	83.9674	141.21
tRNA-Pro-AGG-2-5	600.135	0.49729	0.338606	0.0867695	0.204432	733.026	467.244
ENST00000363858.1	21.1746	-0.715506	0.647951	0.0867941	0.204432	11.6017	30.7474
tRNA-Ser-CGA-4-1	2044.22	-0.48792	0.330652	0.0874824	0.205488	1606.18	2482.25
tRNA-Val-TAC-3-1	44.5913	0.640532	0.522938	0.0878757	0.205846	60.2893	28.8932
ENST00000384161.1	106.226	-0.54053	0.388146	0.088966	0.20783	79.2133	133.239
tRNA-Glu-CTC-2-1	2147.55	-0.549642	0.399696	0.089396	0.208266	1581.21	2713.89
tRNA-Met-CAT-1-1	1972.99	-0.466352	0.314658	0.0904464	0.21014	1575.49	2370.49
ENST00000384225.3	109.166	-0.538641	0.39029	0.0911881	0.210718	81.6775	136.655
ENST00000629536.1	109.166	-0.538641	0.39029	0.0911881	0.210718	81.6775	136.655
tRNA-Val-CAC-5-1	1191.49	0.50531	0.360154	0.0951949	0.219385	1467.73	915.247
tRNA-Leu-TAA-3-1	920.179	0.464448	0.320034	0.0958531	0.220308	1106.36	733.996
tRNA-Val-AAC-2-1	5926.44	-0.455651	0.314553	0.0980075	0.224655	4759.24	7093.64
tRNA-Leu-CAA-1-1	14154.8	0.483819	0.346702	0.101168	0.23128	17241.1	11068.5
ENST00000363673.1	4.73765	-0.904218	1.14023	0.101842	0.2322	1.50376	7.97155
ENST00000364165.1	4.80903	0.938983	1.26419	0.103473	0.235291	8.47926	1.13879
tRNA-Pro-TGG-3-2	287.156	0.489095	0.35959	0.105931	0.240242	351.693	222.619
tRNA-Lys-TTT-3-3	776.627	0.479485	0.352895	0.108478	0.245367	946.443	606.812
tRNA-Val-CAC-7-1	16.0003	0.699503	0.734209	0.112299	0.25334	23.5168	8.48382
ENST00000516014.2	192.046	0.541736	0.444226	0.115044	0.25885	246.299	137.794
tRNA-Leu-CAG-1-4	73.9842	0.52989	0.431336	0.117111	0.262808	93.7298	54.2386
tRNA-Tyr-GTA-8-1	13.9084	0.687135	0.742638	0.119856	0.268264	20.3702	7.44658
tRNA-Gln-CTG-1-2	237.095	0.459161	0.348848	0.121356	0.268806	286.301	187.888
tRNA-Ile-AAT-4-1	879.856	0.456124	0.34532	0.121237	0.268806	1061.33	698.377
tRNA-iMet-CAT-1-4	944.935	0.446619	0.334155	0.120553	0.268806	1133.62	756.247
ENST00000384534.1	85.1631	-0.502207	0.400624	0.121029	0.268806	64.4186	105.908
tRNA-Cys-GCA-9-3	8.49054	0.737172	0.871958	0.122574	0.270803	13.0016	3.97943
tRNA-Cys-GCA-5-1	196.922	-0.503417	0.407565	0.123943	0.273122	147.83	246.014
tRNA-Ala-AGC-4-1	13879.5	0.434992	0.328107	0.125573	0.276002	16550.9	11208.1
ENST00000384776.1	437.932	-0.447716	0.342586	0.126166	0.276595	349.031	526.834
tRNA-Gln-CTG-2-1	290.761	0.446786	0.34411	0.128122	0.280166	349.565	231.958
tRNA-Arg-CCT-3-1	2100.42	0.454679	0.35601	0.130259	0.28411	2539.93	1660.9
tRNA-Leu-CAG-1-7	1240.77	-0.475538	0.384111	0.131905	0.28514	957.555	1523.99
tRNA-Tyr-GTA-5-5	2274.99	0.463396	0.369009	0.132041	0.28514	2769.38	1780.59
ENST00000383873.1	30.1891	-0.560818	0.52008	0.132065	0.28514	20.5204	39.8577
ENST00000568314.1	1509.01	0.414534	0.314091	0.13184	0.28514	1781.28	1236.73
ENST00000362969.1	28.6269	0.565854	0.535813	0.134071	0.288437	37.8943	19.3595
ENST00000384458.1	5.00373	-0.782385	1.06277	0.134266	0.288437	2.03591	7.97155
tRNA-Asn-GTT-13-1	4.87639	0.782508	1.08535	0.13723	0.294064	8.05093	1.70184
tRNA-Val-AAC-5-1	82.4903	0.500036	0.428607	0.137588	0.294094	103.702	61.279
ENST00000362797.1	18.6314	-0.614826	0.661142	0.139362	0.296404	10.5838	26.6791
tRNA-Ala-TGC-7-1	856.844	0.509128	0.446337	0.139256	0.296404	1085.27	628.417
tRNA-Asp-GTC-4-1	12.3207	-0.644209	0.740443	0.141416	0.300027	6.40811	18.2334
tRNA-Asn-GTT-3-1	132.382	0.459319	0.38182	0.144066	0.304892	161.097	103.668
tRNA-Tyr-GTA-2-1	10898	0.432226	0.348996	0.14489	0.305878	13051.8	8744.17
ENST00000384232.1	6.64101	-0.705423	0.919349	0.145681	0.306791	3.00751	10.2745
ENST00000636407.1	41.585	-0.511087	0.474607	0.150432	0.316019	29.6468	53.5232
ENST00000363523.1	11.7682	-0.616445	0.72444	0.15372	0.322133	6.45447	17.0819
tRNA-Pro-TGG-3-5	194.236	0.445167	0.377864	0.154102	0.322145	236.116	152.357
ENST00000408472.1	5.12518	-0.689488	0.992248	0.166126	0.346433	2.27881	7.97155
ENST00000384143.1	23.2568	-0.525964	0.553514	0.168477	0.350481	15.7663	30.7474
tRNA-Lys-CTT-8-1	10.994	-0.601867	0.754013	0.169557	0.351873	5.96867	16.0193
tRNA-Ala-TGC-3-1	1390.64	0.377798	0.316448	0.172012	0.354728	1620.86	1160.42
tRNA-Cys-GCA-1-1	33.7005	-0.501279	0.508236	0.172028	0.354728	23.6781	43.7229
tRNA-Leu-CAG-1-1	68.3123	0.453876	0.419461	0.172178	0.354728	84.164	52.4606
ENST00000606534.1	10.1516	0.602425	0.769856	0.172803	0.35516	14.6092	5.69396
tRNA-Arg-CCG-1-3	1334.04	0.382196	0.323342	0.1738	0.356353	1559.54	1108.54
ENST00000365541.1	23.3503	0.518721	0.554759	0.174558	0.357051	30.7575	15.9431
tRNA-Tyr-GTA-1-1	2332.16	0.396267	0.346807	0.179495	0.366272	2755.75	1908.57
ENST00000363462.1	17.6872	-0.529092	0.604945	0.182127	0.37042	11.4979	23.8766
tRNA-Pro-AGG-2-3	167.801	0.414553	0.375153	0.182394	0.37042	201.516	134.086
ENST00000516993.1	11.7767	-0.575085	0.735624	0.182938	0.370644	6.40811	17.1454
ENST00000387974.1	18.4954	-0.523868	0.598015	0.184148	0.372214	11.9373	25.0534
tRNA-Ile-AAT-12-1	51.7827	0.451627	0.448429	0.190028	0.382292	64.3722	39.1931
tRNA-Pro-TGG-3-1	780.693	0.376081	0.33265	0.18972	0.382292	913.329	648.058
tRNA-Gly-CCC-1-1	463.046	0.397637	0.368879	0.196034	0.393449	551.318	374.773
tRNA-Leu-CAG-1-2	72.6609	0.423701	0.413008	0.198342	0.395558	88.2933	57.0285
ENST00000363618.1	17.2064	-0.512584	0.615776	0.198473	0.395558	11.637	22.7758
ENST00000384355.1	200.67	-0.380239	0.347089	0.197983	0.395558	165.61	235.73
ENST00000365466.1	8.35119	-0.574116	0.809006	0.200392	0.398454	4.17566	12.5267
tRNA-Pro-CGG-1-1	838.011	0.354089	0.317552	0.201684	0.399524	968.938	707.084
ENST00000365394.1	64.4152	0.435823	0.440992	0.201865	0.399524	79.8622	48.9681
tRNA-Leu-CAG-1-3	84.8523	0.415843	0.409343	0.204438	0.403682	102.927	66.778
tRNA-Asn-GTT-2-6	8301.77	0.344507	0.309931	0.205953	0.405056	9550.67	7052.86
ENST00000363124.1	79.3331	0.410885	0.4044	0.20667	0.405056	96.0327	62.6336
ENST00000364486.1	381.768	0.36287	0.333058	0.206144	0.405056	444.674	318.862
ENST00000516516.1	9.57419	-0.543169	0.740051	0.207029	0.405056	5.48287	13.6655
ENST00000384752.1	15.7692	-0.506161	0.630872	0.208142	0.406304	9.90142	21.6371
ENST00000384324.1	29.4715	-0.490621	0.590373	0.209495	0.408015	19.0853	39.8577
tRNA-His-GTG-1-7	7870.73	0.35865	0.337039	0.215295	0.418296	9154.3	6587.17
ENST00000365370.1	26.9223	-0.466185	0.541946	0.215753	0.418296	18.542	35.3026
ENST00000384388.1	69.1389	-0.408935	0.418416	0.217686	0.421089	54.0073	84.2706
tRNA-Thr-TGT-6-1	1147.16	-0.389691	0.388315	0.219781	0.424183	927.235	1367.09
ENST00000363533.1	12.3986	-0.499768	0.667138	0.223551	0.430487	7.71532	17.0819
tRNA-Val-CAC-1-5	174.773	0.382937	0.388922	0.228295	0.438634	208.551	140.994
tRNA-Pro-AGG-2-6	325.233	0.34317	0.332755	0.231552	0.443895	375.928	274.538
ENST00000408111.1	9.84027	-0.504622	0.716756	0.232224	0.444187	6.01502	13.6655
ENST00000363636.1	6.60874	-0.531431	0.84075	0.239029	0.455582	3.49331	9.72416
ENST00000384630.1	76.5001	-0.380257	0.399803	0.239247	0.455582	61.8969	91.1034
tRNA-Asn-GTT-6-1	150.957	0.412239	0.470307	0.242079	0.457915	186.876	115.039
tRNA-Leu-CAA-4-1	2317.23	0.331909	0.327325	0.241702	0.457915	2662.33	1972.14
ENST00000516203.1	7.90508	0.511902	0.779934	0.241299	0.457915	11.255	4.55517
tRNA-Asn-GTT-10-1	29.0474	0.432828	0.526691	0.24352	0.458931	37.097	20.9978
tRNA-Leu-CAG-1-5	76.6258	0.393132	0.431444	0.24369	0.458931	92.6543	60.5972
tRNA-Pro-CGG-2-1	270.95	0.358394	0.371576	0.246011	0.461318	318.244	223.657
ENST00000363538.1	314.144	0.348695	0.356259	0.246036	0.461318	366.366	261.922
ENST00000384081.1	9.0161	-0.501568	0.769039	0.247484	0.463018	4.90436	13.1278
tRNA-Gly-TCC-3-1	2339.17	0.317343	0.317305	0.252252	0.468861	2667.72	2010.62
ENST00000364087.1	5.51271	-0.528367	0.889703	0.251618	0.468861	3.05387	7.97155
ENST00000516844.1	21.9448	0.431783	0.547531	0.252196	0.468861	27.9465	15.9431
tRNA-Asp-GTC-10-1	7.52344	-0.49713	0.781718	0.254266	0.471578	4.22201	10.8249
tRNA-Asn-GTT-17-1	4.79356	0.533623	0.941439	0.25736	0.47534	7.32223	2.26489
ENST00000364648.1	46.6873	0.399941	0.472889	0.257406	0.47534	56.9332	36.4414
tRNA-Lys-TTT-10-1	27.362	-0.418608	0.525548	0.258425	0.476193	19.8956	34.8284
tRNA-Cys-GCA-15-1	8.58683	0.483048	0.753402	0.260061	0.477151	12.03	5.14361
tRNA-Gly-GCC-1-2	608.756	0.339212	0.356901	0.259676	0.477151	705.564	511.948
tRNA-Arg-CCT-4-1	12298.1	-0.319765	0.331113	0.263276	0.477539	10515.7	14080.5
tRNA-Asn-GTT-5-1	12.955	0.450372	0.647317	0.263832	0.477539	17.3627	8.54729
tRNA-Ile-TAT-1-1	3648.16	0.352944	0.382063	0.261538	0.477539	4281.19	3015.12
tRNA-Val-CAC-1-7	962.021	0.335277	0.355809	0.264269	0.477539	1114.81	809.233
ENST00000362438.1	42.141	-0.387254	0.453562	0.262948	0.477539	33.0363	51.2457
ENST00000362739.1	6.19628	0.504798	0.840819	0.260872	0.477539	8.97618	3.41638
ENST00000364991.1	11.1725	0.465964	0.708184	0.264741	0.477539	15.5122	6.83275
ENST00000384106.1	24.5409	-0.413748	0.524724	0.263513	0.477539	18.3343	30.7474
tRNA-Ala-AGC-19-1	26.4986	-0.415447	0.534848	0.265384	0.477691	19.5488	33.4484
ENST00000365131.2	6.30817	-0.490952	0.821031	0.268554	0.482381	3.49331	9.12303
tRNA-Asn-GTT-24-1	37.932	0.387526	0.467155	0.269469	0.48301	46.2808	29.5832
ENST00000612928.1	6.24263	0.492034	0.834828	0.270615	0.48405	9.06889	3.41638
ENST00000365544.1	6.55382	-0.488172	0.824155	0.271703	0.484208	3.44696	9.66069
tRNA-Asn-GTT-4-1	15.0795	0.43436	0.617965	0.271836	0.484208	19.8844	10.2745
ENST00000384155.1	9.05855	0.463619	0.730689	0.272571	0.484508	12.4231	5.69396
ENST00000408289.1	6.1572	-0.489381	0.836505	0.273319	0.484829	3.20406	9.11034
tRNA-iMet-CAT-1-2	4819.8	-0.29595	0.307926	0.27494	0.486695	4194.84	5444.75
ENST00000363756.1	6.05165	0.484949	0.840472	0.278121	0.490889	8.68692	3.41638
ENST00000459463.1	6.07483	0.483153	0.834549	0.278458	0.490889	8.73328	3.41638
tRNA-Lys-CTT-14-1	34.8557	-0.38177	0.476008	0.280761	0.493688	26.9749	42.7364
tRNA-Phe-GAA-6-1	4.68481	0.502269	0.931537	0.2812	0.493688	7.07933	2.29028
tRNA-Leu-AAG-1-2	32.0533	-0.390444	0.506092	0.283261	0.496287	24.685	39.4216
tRNA-Gly-GCC-4-1	51.2019	0.361903	0.440708	0.288158	0.503834	61.3184	41.0854
ENST00000365604.1	50.7467	0.357924	0.434052	0.289657	0.505421	60.497	40.9965
tRNA-Gly-CCC-6-1	1893	-0.296283	0.323961	0.292409	0.509185	1641.14	2144.87
tRNA-Ile-AAT-1-1	8.1466	0.444256	0.749971	0.296172	0.513424	11.1623	5.13091
tRNA-Leu-CAA-2-1	576.974	0.317714	0.362061	0.295623	0.513424	664.907	489.041
tRNA-Val-CAC-1-6	843.899	0.319565	0.366519	0.296645	0.513424	974.647	713.151
ENST00000516060.1	19.6116	-0.392327	0.558598	0.300264	0.518638	14.1698	25.0534
ENST00000363872.1	11.7933	-0.418047	0.661147	0.301194	0.519195	7.66897	15.9177
ENST00000517277.1	19.7562	-0.388831	0.553268	0.302651	0.520657	14.459	25.0534
tRNA-Leu-TAG-1-1	665.25	-0.452438	0.834158	0.307174	0.524391	380.107	950.392
tRNA-Lys-TTT-5-1	982.43	-0.288045	0.326259	0.308501	0.524391	854.278	1110.58
ENST00000365085.1	57.3097	-0.342806	0.428336	0.306988	0.524391	46.2919	68.3275
ENST00000384376.1	12.7398	-0.409544	0.646224	0.306541	0.524391	8.39767	17.0819
ENST00000408119.1	8.16932	-0.430107	0.737913	0.307749	0.524391	4.95071	11.3879
ENST00000459254.1	6.27865	-0.446614	0.813193	0.308339	0.524391	3.44696	9.11034
tRNA-Ser-AGA-1-1	42.8284	0.350316	0.457299	0.312576	0.530264	51.417	34.2399
tRNA-Gln-CTG-1-1	7.99562	0.426997	0.753407	0.314695	0.532801	10.873	5.11822
ENST00000364543.1	26.7385	0.361848	0.51041	0.320889	0.542214	32.9788	20.4983
ENST00000362585.1	18.6894	0.37536	0.567076	0.32364	0.545784	23.7134	13.6655
tRNA-Leu-CAG-1-6	2538.41	-0.27479	0.320895	0.325505	0.547693	2224.96	2851.86
ENST00000384248.1	89.7501	-0.309968	0.38476	0.326053	0.547693	75.8701	103.63
tRNA-Asp-GTC-2-6	1098.13	0.277235	0.327744	0.32859	0.550871	1235.46	960.798
tRNA-Thr-TGT-3-1	4322.53	-0.288425	0.348137	0.329781	0.551787	3738.82	4906.24
ENST00000363421.1	11.9689	-0.386918	0.643033	0.331677	0.553506	8.58309	15.3547
ENST00000362484.1	16.8879	0.37059	0.575046	0.332104	0.553506	21.2491	12.5267
ENST00000325000.4	4.79868	-0.432258	0.861459	0.333057	0.554015	2.76461	6.83275
tRNA-Pro-AGG-2-4	1092.25	0.27024	0.322924	0.335794	0.555326	1225.45	959.054
ENST00000364545.1	5.6873	0.421784	0.822492	0.335777	0.555326	7.95822	3.41638
ENST00000627518.2	12.5292	-0.383109	0.638237	0.334923	0.555326	9.11525	15.9431
ENST00000365043.1	7.08598	-0.406261	0.755031	0.33742	0.556938	4.51127	9.66069
tRNA-Cys-GCA-2-3	207.772	0.28906	0.36235	0.341543	0.562658	237.109	178.435
tRNA-Cys-GCA-9-1	187.197	-0.28914	0.364913	0.34361	0.56344	161.736	212.658
tRNA-Glu-CTC-1-1	543.688	-0.287021	0.361999	0.344654	0.56344	467.729	619.646
ENST00000363283.1	12.1936	-0.374643	0.634681	0.344217	0.56344	8.44402	15.9431
ENST00000384238.1	33.1734	-0.334823	0.475164	0.342809	0.56344	26.4891	39.8577
tRNA-Lys-CTT-9-1	19.9572	-0.354018	0.553771	0.346678	0.56459	15.3732	24.5412
ENST00000364512.1	16.5962	-0.366765	0.606354	0.346179	0.56459	11.5554	21.6371
ENST00000411271.1	14.5059	0.365118	0.617881	0.351474	0.571313	18.7626	10.2491
ENST00000384657.1	14.5833	-0.360197	0.606452	0.354542	0.573031	10.4336	18.733
tRNA-Asn-GTT-11-1	8.80374	0.384444	0.720375	0.354109	0.573031	11.9262	5.68127
tRNA-Gly-GCC-2-5	61.2313	0.30531	0.414795	0.354297	0.573031	71.255	51.2076
ENST00000648701.1	5.09827	0.410434	0.870683	0.357826	0.575924	7.36859	2.82794
tRNA-Gly-GCC-1-4	615.668	0.272389	0.348226	0.357457	0.575924	693.847	537.488
tRNA-Thr-CGT-2-1	1068.42	0.260625	0.327696	0.358353	0.575924	1194.28	942.568
tRNA-Tyr-GTA-4-1	15.3469	0.352381	0.586857	0.359049	0.57596	19.3059	11.3879
ENST00000618786.1	4078	-0.275098	0.357568	0.361189	0.578308	3541.81	4614.2
tRNA-Asn-GTT-2-5	6112.14	0.244759	0.304738	0.362851	0.579883	6767.83	5456.46
ENST00000362572.1	4.54034	-0.407435	0.885565	0.36395	0.580554	2.81097	6.2697
tRNA-Tyr-GTA-5-2	46.2643	0.321657	0.482958	0.365312	0.581643	55.1643	37.3644
tRNA-Pro-TGG-1-1	262.47	0.264127	0.344676	0.368893	0.586252	295.235	229.706
ENST00000365664.1	18.3745	-0.336988	0.553939	0.36971	0.58646	13.9732	22.7758
tRNA-Lys-TTT-11-1	50.1591	-0.299897	0.431609	0.372969	0.590034	41.6768	58.6415
ENST00000362545.1	66.0245	0.299342	0.430726	0.373343	0.590034	77.3869	54.662
tRNA-Gly-CCC-5-1	1057.09	-0.262631	0.34907	0.375718	0.592692	927.38	1186.8
ENST00000383866.1	4.7755	-0.386113	0.845773	0.37988	0.597191	2.71826	6.83275
ENST00000497849.1	6.52155	-0.373427	0.776087	0.379967	0.597191	3.93276	9.11034
tRNA-Pro-AGG-2-1	296.559	0.261164	0.351872	0.380947	0.597633	333.558	259.56
tRNA-Cys-GCA-2-2	145.19	-0.267277	0.368414	0.384209	0.600546	126.686	163.694
ENST00000363440.1	5.63538	0.376878	0.81147	0.383522	0.600546	7.85439	3.41638
ENST00000363688.1	64.2945	0.283656	0.408201	0.385118	0.600869	73.9269	54.662
tRNA-Gly-TCC-2-1	17405.9	-0.23521	0.309775	0.387744	0.603467	15594.6	19217.3
ENST00000384718.1	18.496	-0.323144	0.550966	0.388195	0.603467	14.2161	22.7758
ENST00000384723.1	17.5622	-0.323722	0.557805	0.389507	0.604407	13.4874	21.6371
ENST00000610674.1	43.4732	0.2979	0.464952	0.393334	0.608463	51.2204	35.726
ENST00000607318.1	482.037	-0.238645	0.32122	0.393544	0.608463	429.98	534.094
tRNA-Cys-GCA-22-1	12.9564	0.331226	0.612712	0.394664	0.609093	16.2521	9.66069
tRNA-Thr-TGT-1-1	401.011	0.272819	0.396549	0.395716	0.609617	458.228	343.793
tRNA-Gly-GCC-1-3	629.561	0.257355	0.36273	0.397391	0.611097	707.334	551.788
tRNA-Gly-GCC-1-1	601.45	0.25478	0.361359	0.400972	0.611585	674.572	528.327
tRNA-Leu-CAG-2-1	923.773	-0.237703	0.32593	0.400376	0.611585	823.285	1024.26
tRNA-Tyr-ATA-1-1	8.69099	-0.340832	0.691232	0.401357	0.611585	5.96867	11.4133
tRX-Lys-NNN-4-1	76.0176	-0.275649	0.40915	0.399239	0.611585	64.3481	87.687
ENST00000362700.1	10.8582	-0.331238	0.641193	0.402001	0.611585	8.05093	13.6655
ENST00000384306.1	5.70925	-0.359077	0.796491	0.401778	0.611585	3.44696	7.97155
ENST00000365277.1	16.3038	0.316062	0.570131	0.404176	0.613803	20.081	12.5267
tRNA-Asp-GTC-5-1	22.0797	0.304925	0.524953	0.406395	0.616078	26.4891	17.6703
ENST00000362570.1	5.87292	-0.352772	0.787322	0.407649	0.616696	3.73621	8.00963
tRNA-Ala-AGC-2-1	111.316	0.254802	0.370246	0.408245	0.616696	125.298	97.335
ENST00000384416.1	12.4133	-0.319603	0.628971	0.414996	0.625787	8.88347	15.9431
tRNA-Val-CAC-3-1	1658.87	0.230003	0.328568	0.418502	0.629963	1833.09	1484.64
ENST00000408513.1	6.93225	-0.334056	0.730434	0.419276	0.63002	4.75417	9.11034
tRNA-iMet-CAT-1-6	2626.93	0.227368	0.326985	0.422255	0.633383	2899.62	2354.24
tRX-Val-NNN-4-1	454.328	0.251145	0.388078	0.428394	0.640345	512.61	396.047
ENST00000383951.1	81.0239	-0.271028	0.445408	0.427724	0.640345	67.5281	94.5198
tRNA-Glu-TTC-2-2	951.335	-0.218812	0.317083	0.429695	0.641168	857.504	1045.17
ENST00000365188.1	7.07688	-0.324469	0.725711	0.431027	0.642035	5.04342	9.11034
tRNA-Leu-AAG-2-1	300.319	0.234951	0.354486	0.432828	0.643596	333.331	267.307
tRNA-Gly-CCC-4-1	2854.78	-0.220745	0.325685	0.43459	0.645094	2567.58	3141.99
ENST00000362807.1	12.4356	-0.301155	0.618448	0.438828	0.649002	9.55469	15.3166
ENST00000384297.1	9.87177	-0.305318	0.651991	0.44089	0.649002	7.22952	12.514
tRNA-Ala-AGC-8-2	555.288	0.219486	0.328195	0.439732	0.649002	610.438	500.137
ENST00000364896.1	7.98868	0.313915	0.698179	0.439351	0.649002	10.2834	5.69396
ENST00000516814.1	10.608	0.303213	0.639735	0.441018	0.649002	13.2445	7.97155
ENST00000516452.1	5.97533	-0.321226	0.760463	0.442917	0.650677	3.97911	7.97155
tRNA-Leu-AAG-2-3	1356.79	-0.219669	0.333267	0.44431	0.651603	1218.64	1494.95
tRNA-Asn-GTT-2-3	1295.91	0.213822	0.324088	0.447536	0.651879	1421	1170.83
ENST00000363617.1	17.0234	0.285736	0.563115	0.447548	0.651879	20.3814	13.6655
ENST00000384342.2	6.52277	0.315014	0.741759	0.447392	0.651879	8.49038	4.55517
ENST00000628458.1	6.52277	0.315014	0.741759	0.447392	0.651879	8.49038	4.55517
tRNA-Asn-ATT-1-2	9.979	0.298831	0.651018	0.450056	0.654418	12.5622	7.3958
tRNA-Ile-AAT-5-5	4088.62	0.209704	0.319738	0.451914	0.656004	4474.48	3702.76
tRNA-Ala-TGC-4-1	803.493	0.222195	0.349963	0.454361	0.657391	888.056	718.931
tRNA-Arg-TCT-1-1	10867.1	-0.209775	0.324113	0.456207	0.657391	9831.83	11902.3
ENST00000362452.1	13.2098	0.293391	0.645306	0.456714	0.657391	16.1705	10.2491
ENST00000363969.1	9.14214	0.298134	0.668413	0.455069	0.657391	11.4515	6.83275
ENST00000391299.1	14.047	-0.283649	0.584681	0.4566	0.657391	11.0121	17.0819
tRNA-Phe-GAA-1-5	125.915	0.233472	0.383914	0.458654	0.659074	141.088	110.742
ENST00000363667.1	5.08005	0.313694	0.798175	0.460826	0.661084	6.74372	3.41638
ENST00000383985.1	17.9034	-0.273615	0.551423	0.463327	0.66245	14.1698	21.6371
ENST00000384344.1	158.733	-0.218813	0.351567	0.462627	0.66245	142.093	175.374
ENST00000364234.1	37.3106	-0.253736	0.461488	0.46504	0.663788	31.3471	43.2741
ENST00000363444.1	5.55331	-0.305503	0.777681	0.467974	0.666223	3.73621	7.37042
tRNA-Lys-CTT-11-1	121.974	-0.233452	0.39822	0.468304	0.666223	106.244	137.705
tRNA-Ala-CGC-2-1	445.546	0.228102	0.384542	0.469477	0.666782	496.556	394.535
ENST00000363405.1	32.1037	0.253367	0.475607	0.471611	0.668702	36.8763	27.331
ENST00000362715.1	5.16303	-0.300645	0.784058	0.476014	0.673828	3.49331	6.83275
ENST00000517030.1	10.1442	-0.278244	0.638585	0.477948	0.675447	7.76168	12.5267
ENST00000362692.1	38.8229	-0.242578	0.450894	0.480063	0.677316	33.2328	44.4129
ENST00000485947.1	5.95215	-0.292932	0.764863	0.483102	0.680481	3.93276	7.97155
tRNA-Cys-GCA-2-4	746.164	-0.213	0.364801	0.485212	0.681209	668.522	823.807
ENST00000383976.1	4.93542	0.296603	0.800956	0.484963	0.681209	6.45447	3.41638
ENST00000362653.1	56.3002	0.230276	0.42057	0.487538	0.682489	63.6324	48.9681
ENST00000408656.1	5.30766	-0.291298	0.776408	0.48772	0.682489	3.78257	6.83275
tRNA-Ile-TAT-2-1	8061.82	-0.196482	0.331073	0.491849	0.687142	7332.76	8790.88
ENST00000363188.1	9.97639	-0.268934	0.647879	0.494373	0.689541	7.42607	12.5267
ENST00000365602.1	28.927	0.245321	0.50288	0.495565	0.690078	33.9393	23.9146
ENST00000363166.1	38.0564	0.234725	0.457352	0.497146	0.691155	43.0879	33.025
tRNA-Leu-AAG-6-1	4.77275	-0.286541	0.806995	0.500357	0.694489	3.25041	6.29509
ENST00000638107.1	4.98178	0.2829	0.792154	0.502817	0.696773	6.54718	3.41638
ENST00000384526.1	7.31978	-0.267822	0.698666	0.506816	0.701178	5.52922	9.11034
ENST00000362353.1	6.6212	-0.270322	0.724389	0.508217	0.701979	4.70781	8.5346
ENST00000362591.1	4.91103	-0.277749	0.794827	0.510797	0.704406	3.53967	6.2824
ENST00000365050.1	7.62433	0.262169	0.692765	0.51432	0.708122	9.55469	5.69396
tRNA-Thr-CGT-4-1	833.407	-0.180949	0.324459	0.520748	0.713524	763.98	902.834
ENST00000363817.1	35.2461	0.22505	0.469892	0.519978	0.713524	39.7448	30.7474
ENST00000516144.1	7.43334	0.259728	0.701626	0.519893	0.713524	9.17272	5.69396
tRNA-Gly-GCC-5-1	23.6375	0.228779	0.513787	0.528115	0.714459	27.4032	19.8717
tRNA-Thr-AGT-5-1	12.2023	0.245758	0.631934	0.527885	0.714459	14.7947	9.60992
tRX-Gly-NNN-1-2	13.2365	0.243944	0.593918	0.522583	0.714459	15.6735	10.7995
ENST00000362610.1	51.6133	0.210394	0.422989	0.527015	0.714459	57.6749	45.5517
ENST00000362655.1	6.21823	-0.259132	0.732588	0.526892	0.714459	4.46491	7.97155
ENST00000363384.1	7.15197	-0.255656	0.706764	0.527253	0.714459	5.19361	9.11034
ENST00000384613.1	6.21823	-0.259132	0.732588	0.526892	0.714459	4.46491	7.97155
ENST00000516827.1	6.21823	-0.259132	0.732588	0.526892	0.714459	4.46491	7.97155
ENST00000362765.1	5.27179	-0.261781	0.771066	0.530122	0.715032	3.73621	6.80737
tRNA-Cys-GCA-12-1	12.6138	0.239773	0.596847	0.530211	0.715032	14.9912	10.2364
ENST00000390874.1	6.49404	0.258463	0.754411	0.53207	0.716409	8.4329	4.55517
ENST00000362702.1	7.2966	-0.249787	0.694506	0.534082	0.717988	5.48287	9.11034
tRNA-Cys-GCA-2-1	11.2989	0.23856	0.614123	0.535999	0.719434	13.4874	9.11034
tRNA-Gln-CTG-3-1	18.268	-0.228335	0.558876	0.540976	0.723841	15.3732	21.1629
tRNA-Ser-CGA-1-1	2827.54	-0.165507	0.307122	0.540814	0.723841	2619.83	3035.24
ENST00000364825.1	11.153	-0.232999	0.626521	0.547883	0.730796	8.64057	13.6655
ENST00000365323.1	4.69252	0.252963	0.794011	0.547658	0.730796	5.96867	3.41638
ENST00000410612.1	11.1311	0.230984	0.620904	0.550123	0.732641	13.1518	9.11034
ENST00000647846.1	472.094	0.169619	0.331542	0.553326	0.733782	508.868	435.32
tRNA-Lys-TTT-3-4	1419.42	-0.162104	0.311154	0.553053	0.733782	1316.31	1522.54
ENST00000364226.1	45.0069	0.198887	0.434656	0.555271	0.733782	50.1561	39.8577
ENST00000364315.1	8268.17	0.161191	0.310801	0.554959	0.733782	8862.02	7674.32
ENST00000625482.2	45.0069	0.198887	0.434656	0.555271	0.733782	50.1561	39.8577
tRNA-Asn-GTT-2-7	1192.47	0.166438	0.326146	0.556206	0.733883	1282.61	1102.33
tRNA-Cys-GCA-4-1	1348.94	0.171015	0.342983	0.559392	0.735875	1458.51	1239.36
tRNA-Gly-GCC-2-1	3777.21	-0.161837	0.317334	0.559437	0.735875	3500.94	4053.48
tRNA-Arg-TCG-1-1	269.882	-0.187703	0.404411	0.563068	0.739513	243.076	296.688
tRNA-Ile-AAT-7-1	8.50277	-0.220287	0.658592	0.575547	0.754744	6.74372	10.2618
ENST00000364171.1	571.402	-0.160779	0.335012	0.576987	0.755473	527.857	614.948
ENST00000364570.1	6.48431	-0.224456	0.710276	0.578015	0.755661	4.99707	7.97155
tRNA-Lys-CTT-5-1	289.535	-0.16339	0.348943	0.581462	0.759007	267.264	311.805
tRNA-Cys-GCA-18-1	8.32006	-0.21671	0.684071	0.586241	0.763006	6.45447	10.1857
tRNA-Phe-GAA-1-4	871.67	0.150359	0.315805	0.58631	0.763006	930.556	812.784
tRNA-Lys-CTT-2-3	4440.85	-0.147633	0.311261	0.589142	0.765527	4147.31	4734.4
tRNA-Gln-CTG-1-4	1502	0.144412	0.307075	0.593576	0.769575	1598.27	1405.73
ENST00000363780.1	4.59425	0.22261	0.786712	0.594058	0.769575	5.77212	3.41638
tRNA-Asn-GTT-12-1	13.8797	-0.20136	0.59072	0.595652	0.770473	11.8799	15.8796
tRNA-Gly-GCC-2-2	4495.31	-0.141758	0.304734	0.598278	0.7727	4213.57	4777.05
ENST00000362574.1	11.4253	0.202101	0.637948	0.603146	0.773148	13.7656	9.08495
tRNA-Glu-TTC-4-1	246.01	0.159617	0.367505	0.602624	0.773148	265.994	226.027
tRNA-Lys-CTT-10-1	23.6398	-0.190571	0.525339	0.601422	0.773148	19.9994	27.2802
tRNA-Pro-TGG-4-1	7.25998	0.208835	0.690246	0.600675	0.773148	8.82599	5.69396
ENST00000384531.1	15.8541	-0.19364	0.55391	0.602198	0.773148	13.4874	18.2207
tRNA-Lys-CTT-2-4	6409.77	0.138406	0.301723	0.604248	0.773401	6800.41	6019.14
tRNA-Gly-CCC-7-1	9.61923	-0.203804	0.669468	0.60572	0.774126	7.76168	11.4768
ENST00000478746.1	5.38275	-0.210696	0.759358	0.609105	0.77729	3.93276	6.83275
ENST00000384245.1	17.268	-0.188458	0.551264	0.611271	0.778892	15.1766	19.3595
ENST00000637379.1	38.9507	-0.173428	0.448643	0.612258	0.778989	35.1649	42.7364
ENST00000365452.1	5.7709	0.205246	0.732096	0.613792	0.779781	6.98662	4.55517
ENST00000365186.1	31.8924	0.174533	0.467017	0.616368	0.781891	35.3151	28.4698
tRNA-Asn-GTT-2-4	2274.53	-0.135046	0.308807	0.619231	0.784359	2137.27	2411.8
ENST00000649180.1	74.8747	-0.161294	0.407902	0.620819	0.785208	67.9341	81.8153
ENST00000516492.1	4.59364	-0.203704	0.777044	0.623494	0.787426	3.49331	5.69396
tRNA-Glu-TTC-1-1	6316.27	-0.131032	0.303785	0.625446	0.788726	5950.81	6681.74
tRNA-Gly-TCC-1-1	3854.75	0.144325	0.35438	0.629841	0.792988	4122.08	3587.41
ENST00000364502.1	19.3553	-0.174806	0.525521	0.631608	0.792988	17.0735	21.6371
ENST00000384604.1	16.841	0.178008	0.550587	0.630818	0.792988	18.8776	14.8043
tRNA-iMet-CAT-1-3	489.772	0.136414	0.330303	0.632664	0.793149	520.413	459.132
tRNA-Pro-AGG-3-1	7.13653	-0.188584	0.684924	0.63487	0.79475	5.72577	8.54729
ENST00000365317.1	16.8873	0.17405	0.544611	0.637152	0.796439	18.9703	14.8043
ENST00000490232.3	1511.92	-0.15085	0.414027	0.646238	0.796585	1387.3	1636.53
tRNA-Ile-AAT-9-1	5.63261	0.189223	0.73909	0.642216	0.796585	6.69737	4.56786
tRNA-Leu-TAA-1-1	3030.7	-0.131728	0.333426	0.646585	0.796585	2844.77	3216.63
tRNA-Tyr-GTA-5-1	8526.94	0.126252	0.307403	0.641103	0.796585	9005.22	8048.67
ENST00000363376.1	9.8177	-0.177719	0.624696	0.644661	0.796585	8.24748	11.3879
ENST00000364275.1	8.10101	0.185429	0.675893	0.639004	0.796585	9.36927	6.83275
ENST00000384165.1	32.1799	-0.1598	0.464717	0.645621	0.796585	29.0572	35.3026
ENST00000459503.1	53.3502	0.153204	0.418231	0.642886	0.796585	57.7323	48.9681
ENST00000384129.2	5.81725	0.188073	0.73123	0.643005	0.796585	7.07933	4.55517
ENST00000452570.1	4.73826	-0.193248	0.769427	0.639901	0.796585	3.78257	5.69396
tRNA-Gln-TTG-1-1	2455.38	0.123119	0.306415	0.648616	0.797938	2589.37	2321.39
tRX-Leu-NNN-1-1	5.14345	-0.185563	0.770338	0.653121	0.801175	3.97911	6.30779
ENST00000365528.1	14.108	-0.168075	0.567166	0.652899	0.801175	12.2729	15.9431
ENST00000363248.1	8.56517	-0.171623	0.663524	0.661892	0.801987	6.89391	10.2364
ENST00000364451.1	2727.55	0.122357	0.323069	0.663163	0.801987	2879.16	2575.95
tRNA-Ala-AGC-15-1	14.0855	0.166817	0.580379	0.657616	0.801987	16.1946	11.9764
tRNA-Cys-GCA-6-1	28.8191	-0.157953	0.492849	0.657189	0.801987	26.3278	31.3104
tRNA-Pro-CGG-1-3	43.0748	0.150622	0.437969	0.65602	0.801987	46.9057	39.2439
tRNA-Thr-AGT-2-1	710.776	-0.125565	0.324836	0.656159	0.801987	669.805	751.746
ENST00000363466.1	11.8915	0.165258	0.593552	0.662776	0.801987	13.5338	10.2491
ENST00000364952.1	61.047	0.144341	0.416289	0.661424	0.801987	66.2932	55.8008
ENST00000365454.1	8.57152	-0.172294	0.662958	0.660587	0.801987	6.89391	10.2491
ENST00000383948.1	20.3641	-0.159361	0.518936	0.66042	0.801987	17.9524	22.7758
ENST00000363754.1	21652	0.115995	0.302354	0.664535	0.80251	22759.9	20544
tRNA-Asn-GTT-11-2	8.85008	0.167642	0.652268	0.667474	0.802835	10.3297	7.37042
tRNA-Leu-TAA-5-1	4.5895	-0.17934	0.798171	0.66762	0.802835	3.44696	5.73204
ENST00000364647.1	8.00274	0.169089	0.665854	0.666858	0.802835	9.17272	6.83275
ENST00000364725.1	519.783	0.119817	0.324026	0.670398	0.805042	548.747	490.819
ENST00000363615.1	11.391	-0.161256	0.601862	0.671686	0.805457	9.70488	13.0771
ENST00000362528.1	4.72143	-0.172171	0.765051	0.675539	0.807711	3.73621	5.70666
tRNA-Ala-AGC-2-2	661.682	0.115495	0.314828	0.675264	0.807711	696.274	627.089
ENST00000410336.1	6.87183	-0.165447	0.685787	0.676399	0.807711	5.77212	7.97155
ENST00000362482.1	21049.6	0.11096	0.302146	0.678106	0.80862	22079.9	20019.3
ENST00000365387.1	20974.9	0.109721	0.302864	0.682046	0.81037	21991.3	19958.5
ENST00000362934.1	23.7275	0.147073	0.507168	0.682552	0.81037	25.8179	21.6371
ENST00000383874.1	8.86078	-0.159143	0.640434	0.68147	0.81037	7.47242	10.2491
ENST00000384527.1	14.0617	-0.152529	0.57009	0.683365	0.81037	12.1802	15.9431
ENST00000458811.1	7.20806	0.16337	0.724989	0.685642	0.811944	8.72216	5.69396
tRNA-Cys-GCA-3-1	89.7405	0.126515	0.385768	0.688699	0.814436	95.3374	84.1437
ENST00000362464.1	21435.3	0.105012	0.302508	0.694734	0.814823	22429.1	20441.5
ENST00000363473.1	21497.8	0.105839	0.303002	0.692814	0.814823	22503.1	20492.6
ENST00000363500.1	20823.8	0.104606	0.302287	0.695697	0.814823	21785.2	19862.4
ENST00000648813.1	33.2574	-0.137316	0.466259	0.693003	0.814823	30.7	35.8148
tRNA-Asn-GTT-2-1	707.844	0.108675	0.317896	0.695503	0.814823	742.306	673.382
tRNA-Ile-AAT-5-4	3740.01	0.110018	0.322733	0.695123	0.814823	3927.23	3552.78
ENST00000362263.3	10.9943	-0.150507	0.604542	0.692583	0.814823	9.46198	12.5267
ENST00000365055.1	21281.4	0.103288	0.302753	0.699677	0.818364	22252.3	20310.5
tRNA-Gln-TTG-3-3	227.111	-0.110282	0.338984	0.70434	0.822692	215.024	239.197
tRNA-Pro-AGG-1-1	73.1209	-0.12224	0.404391	0.706323	0.823883	68.4441	77.7978
ENST00000384302.1	15.2017	0.136946	0.55502	0.71168	0.829	16.7379	13.6655
ENST00000362526.1	21553.6	0.0978473	0.302555	0.714654	0.82915	22485	20622.1
tRNA-Cys-GCA-21-1	7.92764	0.142682	0.657287	0.714718	0.82915	9.02253	6.83275
ENST00000365222.1	7.92764	0.142682	0.657287	0.714718	0.82915	9.02253	6.83275
ENST00000362467.1	21522.8	0.0942108	0.302527	0.724804	0.834722	22418.5	20627.2
ENST00000364485.1	21422.7	0.0942466	0.302412	0.724627	0.834722	22314.4	20531
tRNA-Gly-GCC-3-1	89.2047	0.111351	0.390745	0.72635	0.834722	94.3546	84.0548
tRNA-Tyr-GTA-6-1	51.6661	0.126586	0.497575	0.722799	0.834722	56.2991	47.0332
ENST00000364243.1	13.2494	-0.131097	0.575462	0.726354	0.834722	11.6944	14.8043
ENST00000384042.1	6.58319	0.140625	0.692103	0.722988	0.834722	7.47242	5.69396
ENST00000384269.1	10.373	-0.134243	0.617067	0.725712	0.834722	9.35815	11.3879
ENST00000363511.1	21478.3	0.0930797	0.302029	0.72765	0.835088	22360.7	20595.8
tRNA-Lys-CTT-6-1	83.4563	-0.113575	0.411903	0.728871	0.835368	77.5111	89.4015
ENST00000363040.1	21395.7	0.0924224	0.302709	0.72994	0.835474	22269.4	20521.9
ENST00000362400.1	21502.2	0.0874444	0.30209	0.743581	0.83559	22332.4	20672
ENST00000364718.1	21246.8	0.0893207	0.30258	0.738587	0.83559	22085.3	20408.3
ENST00000365651.1	21485	0.0895364	0.303153	0.73834	0.83559	22335.7	20634.3
ENST00000418539.2	9.45456	0.127571	0.636689	0.741102	0.83559	10.3872	8.5219
tRNA-Arg-CCT-5-1	7.78936	0.131559	0.660693	0.736292	0.83559	8.73328	6.84545
tRNA-Asp-GTC-6-1	5.36096	-0.133156	0.731464	0.741551	0.83559	4.46491	6.25701
tRNA-Cys-GCA-8-1	717.769	0.09437	0.324622	0.737809	0.83559	749.338	686.2
tRNA-Leu-AAG-1-3	5.43607	0.133145	0.732258	0.741661	0.83559	6.30428	4.56786
tRNA-Leu-CAA-6-1	29.3966	-0.122965	0.50238	0.731304	0.83559	26.4075	32.3858
tRNA-Thr-CGT-3-1	281.285	0.0972677	0.349302	0.742956	0.83559	294.923	267.646
tRNA-Thr-TGT-5-1	133.662	-0.108949	0.394124	0.733297	0.83559	126.119	141.206
ENST00000365294.1	6.60637	0.133407	0.688993	0.736153	0.83559	7.51878	5.69396
ENST00000410495.1	12.7269	0.122726	0.579358	0.743586	0.83559	14.066	11.3879
ENST00000411206.1	6.97011	-0.128782	0.678851	0.743724	0.83559	5.96867	7.97155
tRNA-Val-CAC-11-1	7.46006	0.127619	0.693937	0.747657	0.838906	8.6758	6.24432
ENST00000365656.1	21472.9	0.0858705	0.303145	0.748681	0.838955	22288.4	20657.4
tRNA-Arg-CCT-1-1	1204.06	-0.0859289	0.32062	0.758425	0.844341	1156.37	1251.75
tRNA-Glu-TTC-4-2	1158.63	0.0847262	0.310645	0.756284	0.844341	1202.72	1114.54
tRNA-Gly-GCC-2-3	3267.95	-0.0848138	0.314406	0.758135	0.844341	3142.33	3393.57
tRNA-Phe-GAA-5-1	13.9499	0.114706	0.568404	0.758363	0.844341	15.3732	12.5267
tRX-Asn-NNN-1-1	9.00602	0.120325	0.632661	0.754753	0.844341	10.0405	7.97155
ENST00000363549.1	7.99718	0.11894	0.670821	0.761672	0.846852	9.1616	6.83275
tRNA-Gly-TCC-4-1	355.357	0.0883254	0.348446	0.765488	0.84999	370.63	340.085
tRNA-Arg-ACG-1-3	574.008	-0.0828174	0.328237	0.7707	0.854667	551.526	596.491
tRNA-Asn-GTT-25-1	18.2628	-0.10177	0.533875	0.780629	0.863438	17.1662	19.3595
tRNA-Tyr-GTA-7-1	5.29558	0.112976	0.742076	0.780331	0.863438	6.06138	4.52978
tRNA-Thr-TGT-4-1	357.783	0.0792634	0.339655	0.785344	0.867531	370.94	344.626
tRNA-Gln-CTG-3-2	17.7163	-0.0992937	0.598626	0.793028	0.871515	16.4838	18.9487
tRNA-Phe-GAA-1-6	219.59	-0.0808084	0.370148	0.792991	0.871515	211.082	228.098
ENST00000384471.1	21.5962	-0.0951377	0.511216	0.791603	0.871515	20.4166	22.7758
ENST00000384606.1	6.92375	-0.105174	0.701328	0.791284	0.871515	5.87596	7.97155
ENST00000364874.1	9.53756	-0.0983832	0.622917	0.797233	0.875012	8.82599	10.2491
tRNA-Lys-CTT-3-1	2006.86	0.0672152	0.305818	0.803274	0.879572	2066.6	1947.11
ENST00000364442.1	8.73994	0.0958173	0.634424	0.803445	0.879572	9.50833	7.97155
tRNA-iMet-CAT-1-5	2715.2	0.0715929	0.337666	0.804907	0.880045	2807.24	2623.16
ENST00000459154.1	21.5499	-0.0880359	0.506835	0.806233	0.880369	20.3239	22.7758
ENST00000363355.1	9.77196	0.0899685	0.619648	0.813883	0.88759	10.4336	9.11034
tRNA-Cys-GCA-10-1	5.2409	-0.0924741	0.731532	0.818354	0.891329	4.80052	5.68127
tRNA-Asn-ATT-1-1	13.272	-0.0855776	0.590861	0.820309	0.892321	12.2266	14.3174
tRNA-Cys-GCA-17-1	45.7379	0.0763505	0.440034	0.821619	0.892611	48.2018	43.2741
tRNA-Asn-GTT-9-1	7.21301	-0.0876343	0.669121	0.822719	0.892671	6.45447	7.97155
tRNA-Ser-CGA-3-1	1638.14	0.0868216	0.671283	0.824503	0.893473	1781.72	1494.57
tRNA-Lys-TTT-13-1	7.74378	-0.0853439	0.658518	0.826416	0.893631	6.94027	8.54729
tRNA-Thr-TGT-2-1	174.193	0.0671684	0.368126	0.826739	0.893631	179.488	168.897
ENST00000364115.1	6.30244	-0.0850843	0.690021	0.829411	0.895387	5.77212	6.83275
tRNA-Glu-TTC-5-1	1476.85	-0.0584225	0.319236	0.833862	0.899057	1437.61	1516.09
ENST00000365129.1	16.1812	-0.0750946	0.541632	0.837796	0.90216	15.2805	17.0819
ENST00000384072.1	28.2979	0.0716773	0.487171	0.839372	0.902721	29.2648	27.331
ENST00000383932.1	8.04352	-0.0767388	0.650663	0.843051	0.903269	7.56513	8.5219
tRNA-Ser-GCT-5-1	406.474	0.056426	0.327361	0.8423	0.903269	416.792	396.156
ENST00000384547.1	13.5442	-0.0746828	0.593129	0.842977	0.903269	12.2841	14.8043
ENST00000365393.1	5.0422	0.0784814	0.733987	0.845521	0.903806	5.52922	4.55517
ENST00000516564.1	14.9996	0.073182	0.587618	0.845667	0.903806	16.3336	13.6655
ENST00000606724.1	6.44707	-0.0747686	0.688642	0.849664	0.906944	6.06138	6.83275
ENST00000364151.1	10.691	-0.0703275	0.600032	0.8525	0.908838	9.99413	11.3879
ENST00000384768.1	8.55525	-0.0709038	0.65012	0.854776	0.909314	8.05093	9.05956
ENST00000363004.1	51.6176	0.0605177	0.421029	0.855074	0.909314	53.1284	50.1069
ENST00000362134.1	10.2235	0.0705212	0.691664	0.858281	0.91159	11.3366	9.11034
tRNA-Arg-CCG-2-1	1490.37	0.0490136	0.339984	0.866344	0.919012	1523.95	1456.79
ENST00000364278.1	4.89757	0.0664412	0.738024	0.869154	0.920851	5.23997	4.55517
tRNA-Cys-GCA-16-1	19.254	-0.0577459	0.524782	0.873598	0.923271	18.6236	19.8844
tRX-Ala-NNN-5-1	7.48406	0.0624783	0.677183	0.873423	0.923271	8.09729	6.87083
tRNA-Lys-CTT-7-1	55.7498	0.0509114	0.425252	0.878488	0.927293	56.8757	54.6239
ENST00000365184.1	25.0749	0.0522913	0.49508	0.883114	0.931026	26.2351	23.9146
tRNA-Phe-GAA-8-1	21.1442	0.0514127	0.530312	0.887733	0.932446	22.3023	19.986
ENST00000516506.1	17.4793	-0.0521994	0.531396	0.886102	0.932446	16.7379	18.2207
ENST00000612665.1	119.655	-0.0442116	0.377793	0.887246	0.932446	116.319	122.99
ENST00000365061.1	5.51332	-0.0559005	0.723036	0.888978	0.932608	5.33268	5.69396
tRNA-SeC-TCA-1-1	17.4475	-0.0495655	0.539242	0.892309	0.934956	16.7379	18.1572
tRNA-Val-CAC-14-1	4223.66	-0.0387395	0.341262	0.894444	0.936046	4147.16	4300.16
tRNA-Lys-CTT-2-2	2578.82	0.036097	0.318909	0.89681	0.937375	2620.69	2536.96
ENST00000364838.1	9.57541	0.0485798	0.616592	0.89855	0.938047	10.0405	9.11034
tRNA-Ala-TGC-3-2	544.718	0.0334556	0.316819	0.903866	0.940153	552.848	536.587
tRNA-Ser-GCT-4-2	310.375	0.0374002	0.368325	0.903026	0.940153	316.1	304.65
ENST00000364709.1	10.0697	-0.0463829	0.619388	0.903238	0.940153	9.8903	10.2491
ENST00000365459.1	7.00796	0.0434013	0.673757	0.911688	0.947136	7.18317	6.83275
tRNA-Gly-TCC-5-1	4.77612	0.0433572	0.740735	0.914431	0.94811	4.99707	4.55517
tRNA-Sup-TTA-1-1	7.76834	-0.0414339	0.652607	0.914843	0.94811	7.56513	7.97155
ENST00000516858.1	12.6946	0.0392361	0.584552	0.916683	0.948867	12.8626	12.5267
tRNA-Glu-TTC-9-1	9.95521	0.0373935	0.610152	0.921564	0.952766	10.237	9.67339
ENST00000384138.1	7.57101	-0.0311324	0.660381	0.936179	0.96311	7.18317	7.95885
tRNA-Cys-GCA-13-1	8.93368	0.0301321	0.638548	0.937594	0.96311	9.35815	8.50921
tRNA-Leu-AAG-1-1	32.1197	-0.0274426	0.487447	0.938127	0.96311	31.6252	32.6143
tRNA-Thr-AGT-1-2	235.588	0.0244133	0.360058	0.93569	0.96311	238.472	232.703
tRNA-Val-AAC-4-1	10.7219	-0.0318033	0.604904	0.933086	0.96311	10.619	10.8249
ENST00000516480.1	4.7993	0.0312216	0.741484	0.938328	0.96311	5.04342	4.55517
ENST00000363651.1	5.61794	-0.0210781	0.709797	0.957732	0.978328	5.52922	5.70666
tRNA-Ile-AAT-7-2	6.49264	-0.0213814	0.692479	0.956783	0.978328	6.16521	6.82006
tRNA-Trp-CCA-1-1	148.15	0.0160505	0.357757	0.957517	0.978328	148.998	147.302
ENST00000363871.1	14.1782	0.0202139	0.569472	0.956676	0.978328	14.6908	13.6655
tRNA-Lys-TTT-3-5	341.922	0.0138668	0.333049	0.961476	0.979812	343.663	340.182
ENST00000384273.1	11.2	-0.018598	0.591099	0.960569	0.979812	11.0121	11.3879
tRNA-Trp-CCA-2-1	592.013	0.0136543	0.344141	0.962912	0.980107	596.709	587.317
tRNA-Ala-AGC-21-1	10.7487	0.0169415	0.629194	0.964728	0.980787	11.1975	10.2999
tRNA-Pro-TGG-2-1	309.899	-0.0122005	0.333027	0.966101	0.981017	308.572	311.225
ENST00000362804.1	5.70986	0.0128652	0.705492	0.974141	0.988007	5.72577	5.69396
ENST00000364893.1	22.8571	-0.0105787	0.50315	0.976403	0.989128	22.9383	22.7758
tRNA-Gly-CCC-3-1	12.4727	0.00728104	0.584936	0.984509	0.992636	12.4695	12.4759
tRNA-His-GTG-1-1	1928.8	-0.00554302	0.313363	0.983906	0.992636	1923.5	1934.1
tRNA-Ser-TGA-1-1	579.557	-0.00717583	0.359331	0.981054	0.992636	576.598	582.515
ENST00000384107.1	24.7301	-0.00712589	0.492489	0.983979	0.992636	24.4068	25.0534
ENST00000650361.1	15.46	-0.00479448	0.57401	0.989743	0.995985	15.0023	15.9177
tRNA-Val-CAC-11-2	5.88815	0.00492562	0.719422	0.99016	0.995985	6.10773	5.66857
tRNA-Ser-CGA-2-1	251.491	0.00208471	0.346536	0.994362	0.999036	251.415	251.567
tRNA-Ala-CGC-5-1	630.373	-0.000143025	0.388271	0.99964	0.99964	631.337	629.41
tRNA-Cys-GCA-14-1	709.448	-0.000262373	0.350517	0.999296	0.99964	709.038	709.858
tRNA-Gly-TCC-6-1	33.6029	-0.000563592	0.502981	0.998742	0.99964	32.9658	34.2399
ENST00000363408.1	27.1298	-0.00155475	0.481172	0.996473	0.99964	26.9285	27.331
ENST00000362415.1	3.36865	-0.830931	1.23861	0.134782	NA	1.01796	5.71935
ENST00000362462.1	2.74159	-0.360626	0.97106	0.431073	NA	1.50376	3.97943
ENST00000362487.1	1.4659	0.0948986	1.04309	0.830422	NA	1.79301	1.13879
ENST00000363020.1	2.74794	-0.361873	0.971373	0.429649	NA	1.50376	3.99212
ENST00000363066.1	1.92929	-0.358313	1.07359	0.444143	NA	1.01796	2.84063
ENST00000363215.1	4.20749	-0.209786	0.805891	0.617834	NA	3.29677	5.11822
ENST00000363867.1	3.32368	-0.507942	1.01026	0.289587	NA	1.50376	5.14361
ENST00000363985.1	2.17219	-0.208718	0.958618	0.638003	NA	1.50376	2.84063
ENST00000364960.1	1.77557	-0.187491	1.00903	0.674804	NA	1.26086	2.29028
ENST00000365267.1	3.05462	-0.0599471	0.858889	0.88756	NA	2.71826	3.39099
ENST00000365436.1	2.96904	-0.12286	0.856887	0.77268	NA	2.52171	3.41638
ENST00000365532.1	2.97814	-0.240109	0.898161	0.583235	NA	1.98956	3.96673
ENST00000365599.1	2.15675	-0.0603568	0.930288	0.889324	NA	2.03591	2.27758
ENST00000383942.1	2.90167	-0.521495	1.0578	0.285055	NA	1.26086	4.54248
ENST00000384097.1	3.88673	-0.662511	1.057	0.190465	NA	1.50376	6.2697
ENST00000384290.1	2.30634	-0.154795	0.935883	0.723633	NA	1.74666	2.86602
ENST00000384373.1	2.2782	-0.0164033	0.909381	0.969614	NA	2.27881	2.27758
ENST00000384522.1	3.29195	-0.479177	1.0211	0.315873	NA	1.50376	5.08014
ENST00000384665.1	1.64142	-0.258401	1.06534	0.571131	NA	1.01796	2.26489
ENST00000384686.1	2.32592	-0.346551	1.02368	0.453963	NA	1.26086	3.39099
ENST00000384763.1	1.86888	0.0316541	0.966056	0.942248	NA	2.03591	1.70184
ENST00000459107.1	1.07837	-0.0459615	1.09767	0.916994	NA	1.01796	1.13879
ENST00000516238.1	4.35708	-0.277155	0.815874	0.515497	NA	3.00751	5.70666
ENST00000517110.1	1.64142	-0.258401	1.06534	0.571131	NA	1.01796	2.26489
ENST00000578934.1	2.27185	-0.0144685	0.91634	0.97325	NA	2.27881	2.26489
ENST00000602301.2	1.72425	0.0115614	0.976153	0.978924	NA	1.74666	1.70184
ENST00000607168.2	3.7239	-0.345108	0.918706	0.442002	NA	2.27881	5.16899
tRNA-Arg-CCT-7-1	3.71458	0.0573968	0.79962	0.889782	NA	4.02547	3.40368
tRNA-Asn-GTT-19-1	3.95825	-0.285972	0.864606	0.511273	NA	2.81097	5.10552
tRNA-Asn-GTT-20-1	3.69492	-0.467429	0.986911	0.321524	NA	1.74666	5.64319
tRNA-Asn-GTT-9-2	3.09049	-0.084185	0.839224	0.841641	NA	2.76461	3.41638
tRNA-Cys-GCA-19-1	1.8457	0.0543175	0.963634	0.901099	NA	1.98956	1.70184
tRNA-Cys-GCA-24-1	3.05325	0.160208	0.878692	0.709582	NA	3.82892	2.27758
tRNA-Cys-GCA-25-1	3.50043	0.451021	0.973117	0.33481	NA	5.28632	1.71454
tRNA-Cys-GCA-9-4	4.21582	0.0611373	0.777592	0.881569	NA	4.46491	3.96673
tRNA-Gln-CTG-17-1	2.70297	-0.17845	0.893405	0.680436	NA	1.98956	3.41638
tRNA-Gln-CTG-4-2	3.34945	0.430899	0.970473	0.354204	NA	4.99707	1.70184
tRNA-Glu-TTC-7-1	3.21829	-0.0496835	0.829261	0.90563	NA	3.00751	3.42907
tRNA-Glu-TTC-8-1	4.26714	-0.043851	0.76481	0.91438	NA	3.97911	4.55517
tRNA-His-GTG-1-2	3.59037	0.136395	0.837428	0.746909	NA	4.31472	2.86602
tRNA-Leu-AAG-7-1	3.15787	0.202436	0.875957	0.639283	NA	4.02547	2.29028
tRNA-Lys-CTT-12-1	1.94199	-0.354306	1.07938	0.4491	NA	1.01796	2.86602
tRNA-Lys-TTT-12-1	2.12722	-0.0318818	0.929531	0.94133	NA	1.98956	2.26489
tRNA-Lys-TTT-8-1	3.8592	0.0712751	0.800375	0.863488	NA	4.31472	3.40368
tRNA-Met-CAT-7-1	3.78969	0.484721	0.990913	0.306544	NA	5.86483	1.71454
tRNA-Phe-GAA-10-1	1.77557	-0.187491	1.00903	0.674804	NA	1.26086	2.29028
tRNA-Thr-AGT-4-1	3.81423	0.193906	0.835116	0.648034	NA	4.80052	2.82794
tRNA-Trp-CCA-5-1	3.29615	0.222017	0.873153	0.607794	NA	4.31472	2.27758
tRNA-Tyr-GTA-11-1	1.32127	0.0709614	1.04705	0.872534	NA	1.50376	1.13879
tRNA-Und-NNN-4-1	1.83025	0.230081	1.02055	0.60998	NA	2.52171	1.13879
tRNA-Val-CAC-6-1	3.38747	-0.256559	0.870494	0.554726	NA	2.23246	4.54248
tRX-Cys-NNN-3-1	1.9735	0.0918895	0.954777	0.833538	NA	2.23246	1.71454
tRX-Lys-NNN-1-1	3.64444	-0.0970455	0.810886	0.815948	NA	3.29677	3.99212
tRX-Lys-NNN-6-1	2.54289	-0.0687683	0.885745	0.872388	NA	2.23246	2.85333
tRX-Met-NNN-1-1	1.3599	-0.159622	1.06772	0.721223	NA	1.01796	1.70184
tRX-Phe-NNN-1-1	1.58735	0.143247	1.02816	0.747578	NA	2.03591	1.13879
ENST00000362327.1	1.07837	-0.0459615	1.09767	0.916994	NA	1.01796	1.13879
ENST00000362445.1	2.78718	0.111636	0.876906	0.794223	NA	3.29677	2.27758
ENST00000362480.1	2.25502	0.00618691	0.909452	0.988536	NA	2.23246	2.27758
ENST00000362503.1	1.56417	0.162497	1.03046	0.715866	NA	1.98956	1.13879
ENST00000362524.1	1.44272	0.118762	1.03613	0.789121	NA	1.74666	1.13879
ENST00000362532.1	2.58152	-0.227989	0.921811	0.604557	NA	1.74666	3.41638
ENST00000362537.1	2.4375	0.41793	1.05137	0.377815	NA	3.73621	1.13879
ENST00000362580.1	2.90801	-0.525155	1.05743	0.282111	NA	1.26086	4.55517
ENST00000362584.1	3.03008	0.175697	0.870358	0.68258	NA	3.78257	2.27758
ENST00000362644.1	2.46007	-0.286831	0.960294	0.5237	NA	1.50376	3.41638
ENST00000362750.1	3.82831	0.308128	0.896716	0.486048	NA	5.37903	2.27758
ENST00000362794.1	1.89067	-0.12802	0.966394	0.770982	NA	1.50376	2.27758
ENST00000362901.1	3.31022	-0.000923353	0.825389	0.998238	NA	3.20406	3.41638
ENST00000362916.1	1.07837	-0.0459615	1.09767	0.916994	NA	1.01796	1.13879
ENST00000362918.1	2.13357	-0.0333282	0.922483	0.938559	NA	1.98956	2.27758
ENST00000362975.1	1.7088	0.188029	1.02186	0.674541	NA	2.27881	1.13879
ENST00000363013.1	1.19982	0.0171628	1.06572	0.968975	NA	1.26086	1.13879
ENST00000363083.1	1.56417	0.162497	1.03046	0.715866	NA	1.98956	1.13879
ENST00000363194.1	2.94587	-0.0971518	0.855422	0.818883	NA	2.47536	3.41638
ENST00000363298.1	1.64777	-0.263593	1.06121	0.56374	NA	1.01796	2.27758
ENST00000363373.1	2.42283	0.00374645	0.919032	0.993077	NA	2.56807	2.27758
ENST00000363380.1	1.76922	-0.188292	1.00363	0.673257	NA	1.26086	2.27758
ENST00000363423.1	4.51065	0.500929	0.925844	0.281288	NA	6.74372	2.27758
ENST00000363442.1	3.98639	-0.426237	0.911949	0.349021	NA	2.27881	5.69396
ENST00000363456.1	1.68562	0.203338	1.02864	0.650902	NA	2.23246	1.13879
ENST00000363509.1	1.64777	-0.263593	1.06121	0.56374	NA	1.01796	2.27758
ENST00000363541.1	2.36241	0.350758	1.04172	0.450604	NA	3.58602	1.13879
ENST00000363592.1	1.19982	0.0171628	1.06572	0.968975	NA	1.26086	1.13879
ENST00000363598.1	3.1747	0.191533	0.874534	0.656829	NA	4.07182	2.27758
ENST00000363603.1	2.66573	0.0773551	0.884816	0.856636	NA	3.05387	2.27758
ENST00000363652.1	4.02424	-0.101185	0.782407	0.806024	NA	3.49331	4.55517
ENST00000363655.1	3.02946	-0.435778	0.986942	0.351818	NA	1.50376	4.55517
ENST00000363657.1	1.58735	0.143247	1.02816	0.747578	NA	2.03591	1.13879
ENST00000363717.1	2.72676	0.467898	1.06279	0.331094	NA	4.31472	1.13879
ENST00000363731.1	2.84759	-0.165929	0.880457	0.700061	NA	2.27881	3.41638
ENST00000363743.1	2.37647	0.0423304	0.900261	0.92152	NA	2.47536	2.27758
ENST00000363749.1	1.32127	0.0709614	1.04705	0.872534	NA	1.50376	1.13879
ENST00000363841.1	4.12251	-0.0561037	0.783188	0.891496	NA	3.68986	4.55517
ENST00000363885.1	4.02485	0.392889	0.895751	0.381854	NA	5.77212	2.27758
ENST00000363913.1	2.94587	-0.0971518	0.855422	0.818883	NA	2.47536	3.41638
ENST00000363982.1	2.0353	-0.10881	0.962311	0.804061	NA	1.79301	2.27758
ENST00000363997.1	1.64777	-0.263593	1.06121	0.56374	NA	1.01796	2.27758
ENST00000364020.1	1.89067	-0.12802	0.966394	0.770982	NA	1.50376	2.27758
ENST00000364047.1	2.46007	-0.286831	0.960294	0.5237	NA	1.50376	3.41638
ENST00000364144.1	2.21717	-0.454018	1.09601	0.346842	NA	1.01796	3.41638
ENST00000364180.1	1.92852	0.279138	1.03322	0.540919	NA	2.71826	1.13879
ENST00000364216.1	4.26775	0.447251	0.909836	0.327504	NA	6.25792	2.27758
ENST00000364298.1	2.49792	0.0759132	0.89402	0.859689	NA	2.71826	2.27758
ENST00000364331.1	4.0468	-0.872919	1.18144	0.115716	NA	1.26086	6.83275
ENST00000364415.1	1.19982	0.0171628	1.06572	0.968975	NA	1.26086	1.13879
ENST00000364445.1	3.92535	-1.0478	1.31717	0.0815149	NA	1.01796	6.83275
ENST00000364491.1	1.64777	-0.263593	1.06121	0.56374	NA	1.01796	2.27758
ENST00000364494.1	3.92535	-1.0478	1.31717	0.0815149	NA	1.01796	6.83275
ENST00000364520.1	4.53322	-0.00573453	0.749523	0.988699	NA	4.51127	4.55517
ENST00000364558.1	2.21717	-0.454018	1.09601	0.346842	NA	1.01796	3.41638
ENST00000364606.1	2.21778	0.332341	1.03005	0.47178	NA	3.29677	1.13879
ENST00000364622.1	4.18354	0.167977	0.795515	0.686844	NA	4.95071	3.41638
ENST00000364976.1	1.07837	-0.0459615	1.09767	0.916994	NA	1.01796	1.13879
ENST00000365006.1	2.6804	0.487791	1.07297	0.314664	NA	4.22201	1.13879
ENST00000365092.1	1.64777	-0.263593	1.06121	0.56374	NA	1.01796	2.27758
ENST00000365177.1	3.69774	0.0696749	0.79897	0.866437	NA	3.97911	3.41638
ENST00000365193.1	1.07837	-0.0459615	1.09767	0.916994	NA	1.01796	1.13879
ENST00000365411.1	2.21778	0.332341	1.03005	0.47178	NA	3.29677	1.13879
ENST00000365461.1	2.21778	0.332341	1.03005	0.47178	NA	3.29677	1.13879
ENST00000365480.1	3.47802	-0.00251919	0.81026	0.995163	NA	3.53967	3.41638
ENST00000365513.1	3.55312	0.053362	0.815738	0.898146	NA	3.68986	3.41638
ENST00000365516.1	3.4176	0.251763	0.873816	0.562354	NA	4.55762	2.27758
ENST00000365536.1	2.60469	-0.269053	0.957769	0.548156	NA	1.79301	3.41638
ENST00000365642.1	3.35657	-0.0346844	0.821689	0.933815	NA	3.29677	3.41638
ENST00000383863.1	2.13357	-0.0333282	0.922483	0.938559	NA	1.98956	2.27758
ENST00000384036.1	2.74082	0.137497	0.888099	0.749487	NA	3.20406	2.27758
ENST00000384173.1	3.23512	-0.0689584	0.837165	0.869798	NA	3.05387	3.41638
ENST00000384188.1	2.01212	-0.0774272	0.940715	0.858826	NA	1.74666	2.27758
ENST00000384247.1	3.06732	-0.0624789	0.842691	0.882153	NA	2.71826	3.41638
ENST00000384265.1	3.96321	-0.37506	0.883895	0.400026	NA	2.23246	5.69396
ENST00000384284.1	2.72614	-0.214533	0.912522	0.62434	NA	2.03591	3.41638
ENST00000384286.1	2.01212	-0.0774272	0.940715	0.858826	NA	1.74666	2.27758
ENST00000384371.1	3.27236	-0.307459	0.898027	0.487151	NA	1.98956	4.55517
ENST00000384400.1	2.5211	0.0603681	0.885628	0.887818	NA	2.76461	2.27758
ENST00000384449.1	1.07837	-0.0459615	1.09767	0.916994	NA	1.01796	1.13879
ENST00000384477.1	1.92852	0.279138	1.03322	0.540919	NA	2.71826	1.13879
ENST00000384539.1	1.44272	0.118762	1.03613	0.789121	NA	1.74666	1.13879
ENST00000384580.1	3.11367	-0.105435	0.858371	0.80406	NA	2.81097	3.41638
ENST00000384600.1	2.07315	0.308562	1.02728	0.501494	NA	3.00751	1.13879
ENST00000384629.1	3.84176	-0.432133	0.920885	0.344613	NA	1.98956	5.69396
ENST00000384668.1	3.39381	-0.258386	0.868658	0.551743	NA	2.23246	4.55517
ENST00000384741.1	2.64255	0.0947395	0.879445	0.82476	NA	3.00751	2.27758
ENST00000384787.1	4.08466	-0.32628	0.854408	0.454818	NA	2.47536	5.69396
ENST00000388106.1	4.22929	-0.320316	0.839612	0.459924	NA	2.76461	5.69396
ENST00000390869.1	3.27298	0.235317	0.871764	0.58697	NA	4.26837	2.27758
ENST00000390902.1	2.13357	-0.0333282	0.922483	0.938559	NA	1.98956	2.27758
ENST00000390978.1	2.25502	0.00618691	0.909452	0.988536	NA	2.23246	2.27758
ENST00000391029.1	1.76922	-0.188292	1.00363	0.673257	NA	1.26086	2.27758
ENST00000391071.1	2.6804	0.487791	1.07297	0.314664	NA	4.22201	1.13879
ENST00000391131.1	3.23574	0.601715	1.10832	0.233415	NA	5.33268	1.13879
ENST00000391208.1	4.32756	-0.24567	0.811285	0.56178	NA	2.96116	5.69396
ENST00000391239.1	1.19982	0.0171628	1.06572	0.968975	NA	1.26086	1.13879
ENST00000410197.1	3.55373	0.730767	1.15893	0.168193	NA	5.96867	1.13879
ENST00000410246.1	1.32127	0.0709614	1.04705	0.872534	NA	1.50376	1.13879
ENST00000410370.1	1.44272	0.118762	1.03613	0.789121	NA	1.74666	1.13879
ENST00000410376.1	1.32127	0.0709614	1.04705	0.872534	NA	1.50376	1.13879
ENST00000410614.1	2.70297	-0.17845	0.893405	0.680436	NA	1.98956	3.41638
ENST00000410620.1	3.51526	-0.215671	0.845592	0.614077	NA	2.47536	4.55517
ENST00000410986.2	2.15675	-0.0603568	0.930288	0.889324	NA	2.03591	2.27758
ENST00000411081.1	1.9517	0.270092	1.02265	0.552635	NA	2.76461	1.13879
ENST00000458909.1	1.44272	0.118762	1.03613	0.789121	NA	1.74666	1.13879
ENST00000459480.1	3.96382	0.11041	0.788998	0.78945	NA	4.51127	3.41638
ENST00000463397.3	1.4659	0.0948986	1.04309	0.830422	NA	1.79301	1.13879
ENST00000515947.1	1.7088	0.188029	1.02186	0.674541	NA	2.27881	1.13879
ENST00000515957.1	2.37647	0.0423304	0.900261	0.92152	NA	2.47536	2.27758
ENST00000515961.1	2.0353	-0.10881	0.962311	0.804061	NA	1.79301	2.27758
ENST00000516074.1	2.5211	0.0603681	0.885628	0.887818	NA	2.76461	2.27758
ENST00000516081.1	1.68562	0.203338	1.02864	0.650902	NA	2.23246	1.13879
ENST00000516251.1	1.85343	0.208594	1.03236	0.642974	NA	2.56807	1.13879
ENST00000516355.1	1.44272	0.118762	1.03613	0.789121	NA	1.74666	1.13879
ENST00000516402.1	1.56417	0.162497	1.03046	0.715866	NA	1.98956	1.13879
ENST00000516422.1	2.13357	-0.0333282	0.922483	0.938559	NA	1.98956	2.27758
ENST00000516438.2	1.83025	0.230081	1.02055	0.60998	NA	2.52171	1.13879
ENST00000516459.1	1.19982	0.0171628	1.06572	0.968975	NA	1.26086	1.13879
ENST00000516640.1	2.49792	0.0759132	0.89402	0.859689	NA	2.71826	2.27758
ENST00000516730.1	1.19982	0.0171628	1.06572	0.968975	NA	1.26086	1.13879
ENST00000516747.1	2.36241	0.350758	1.04172	0.450604	NA	3.58602	1.13879
ENST00000516871.1	3.15153	0.205961	0.870282	0.632909	NA	4.02547	2.27758
ENST00000516905.1	1.07837	-0.0459615	1.09767	0.916994	NA	1.01796	1.13879
ENST00000517007.1	1.44272	0.118762	1.03613	0.789121	NA	1.74666	1.13879
ENST00000517120.1	2.09633	0.292774	1.02598	0.522067	NA	3.05387	1.13879
ENST00000517133.1	2.09633	0.292774	1.02598	0.522067	NA	3.05387	1.13879
ENST00000517246.1	1.7088	0.188029	1.02186	0.674541	NA	2.27881	1.13879
ENST00000517249.1	3.37125	0.271527	0.882177	0.534618	NA	4.46491	2.27758
ENST00000581458.2	3.1747	0.191533	0.874534	0.656829	NA	4.07182	2.27758
ENST00000607728.1	1.64777	-0.263593	1.06121	0.56374	NA	1.01796	2.27758
ENST00000612104.1	1.80707	0.242045	1.02977	0.592913	NA	2.47536	1.13879
ENST00000622298.1	1.07837	-0.0459615	1.09767	0.916994	NA	1.01796	1.13879
ENST00000625967.2	1.89067	-0.12802	0.966394	0.770982	NA	1.50376	2.27758
ENST00000259874.6	3.96321	-0.37506	0.883895	0.400026	NA	2.23246	5.69396
ENST00000325612.5	1.64777	-0.263593	1.06121	0.56374	NA	1.01796	2.27758
ENST00000363312.1	1.58735	0.143247	1.02816	0.747578	NA	2.03591	1.13879
ENST00000363450.1	1.64777	-0.263593	1.06121	0.56374	NA	1.01796	2.27758
ENST00000363564.1	2.84759	-0.165929	0.880457	0.700061	NA	2.27881	3.41638
ENST00000364995.1	2.21717	-0.454018	1.09601	0.346842	NA	1.01796	3.41638
ENST00000369159.3	1.4659	0.0948986	1.04309	0.830422	NA	1.79301	1.13879
ENST00000376377.2	3.96321	-0.37506	0.883895	0.400026	NA	2.23246	5.69396
ENST00000383895.1	2.1946	0.345856	1.03386	0.455739	NA	3.25041	1.13879
ENST00000383903.1	1.4659	0.0948986	1.04309	0.830422	NA	1.79301	1.13879
ENST00000384229.1	1.07837	-0.0459615	1.09767	0.916994	NA	1.01796	1.13879
ENST00000384504.1	4.44901	-0.211439	0.795319	0.613537	NA	3.20406	5.69396
ENST00000384706.1	3.35596	-0.840287	1.23803	0.131495	NA	1.01796	5.69396
ENST00000384992.3	2.21717	-0.454018	1.09601	0.346842	NA	1.01796	3.41638
ENST00000391007.1	4.49475	-1.26461	1.39068	0.0509868	NA	1.01796	7.97155
ENST00000397561.3	1.83025	0.230081	1.02055	0.60998	NA	2.52171	1.13879
ENST00000402089.4	2.46068	0.408398	1.0451	0.386983	NA	3.78257	1.13879
ENST00000402419.1	2.25502	0.00618691	0.909452	0.988536	NA	2.23246	2.27758
ENST00000403538.1	2.86227	0.166222	0.887646	0.700279	NA	3.44696	2.27758
ENST00000405359.2	4.08527	0.135825	0.787629	0.742873	NA	4.75417	3.41638
ENST00000415286.1	2.21717	-0.454018	1.09601	0.346842	NA	1.01796	3.41638
ENST00000427242.1	3.84237	0.0840539	0.791635	0.838837	NA	4.26837	3.41638
ENST00000428553.1	1.64777	-0.263593	1.06121	0.56374	NA	1.01796	2.27758
ENST00000445874.1	1.07837	-0.0459615	1.09767	0.916994	NA	1.01796	1.13879
ENST00000462885.1	3.94064	0.120552	0.795248	0.771382	NA	4.46491	3.41638
ENST00000464611.1	1.64777	-0.263593	1.06121	0.56374	NA	1.01796	2.27758
ENST00000478088.1	1.32127	0.0709614	1.04705	0.872534	NA	1.50376	1.13879
ENST00000484902.1	2.13357	-0.0333282	0.922483	0.938559	NA	1.98956	2.27758
ENST00000488803.1	3.15091	-0.365315	0.936124	0.420405	NA	1.74666	4.55517
ENST00000497974.1	1.07837	-0.0459615	1.09767	0.916994	NA	1.01796	1.13879
ENST00000515896.1	1.76922	-0.188292	1.00363	0.673257	NA	1.26086	2.27758
ENST00000516057.1	3.15153	0.205961	0.870282	0.632909	NA	4.02547	2.27758
ENST00000516961.1	1.07837	-0.0459615	1.09767	0.916994	NA	1.01796	1.13879
ENST00000517026.1	3.98639	-0.426237	0.911949	0.349021	NA	2.27881	5.69396
ENST00000517662.1	1.19982	0.0171628	1.06572	0.968975	NA	1.26086	1.13879
ENST00000590718.1	2.72614	-0.214533	0.912522	0.62434	NA	2.03591	3.41638
ENST00000602385.1	1.58735	0.143247	1.02816	0.747578	NA	2.03591	1.13879
ENST00000613854.2	1.19982	0.0171628	1.06572	0.968975	NA	1.26086	1.13879
ENST00000614365.1	1.07837	-0.0459615	1.09767	0.916994	NA	1.01796	1.13879
ENST00000616420.1	4.10906	0.855173	1.20343	0.123586	NA	7.07933	1.13879
ENST00000623936.2	2.15675	-0.0603568	0.930288	0.889324	NA	2.03591	2.27758
ENST00000628177.1	1.4659	0.0948986	1.04309	0.830422	NA	1.79301	1.13879
