# Supplementary material for: Defining expansions and perturbations to the RNA polymerase III transcriptome and epitranscriptome by modified direct RNA nanopore sequencing
Source: Nat Commun. 2026 Jan 6;17:143. doi: 10.1038/s41467-025-68230-1 (PMC12775064; doi:10.1038/s41467-025-68230-1)
Supplement: Supplementary file 8 — Source Data [file 41467_2025_68230_MOESM8_ESM.xlsx]

## Sheet: Figure 1
	panel 1b: deposited in Zenodo (https://doi.org/10.5281/zenodo.17853128)
	panel 1d: deposited in Zenodo (https://doi.org/10.5281/zenodo.17853128)
	panel 1e: deposited in Zenodo (https://doi.org/10.5281/zenodo.17853128)
	Dataset	RNA Pol III				Pol II	no annotation	Viral	too short
		SNARs	Pol III pre-tRNA	Pol III primary	Pol III pseudogene
	ARPE-19 poly(A) #1	65	1919	5768	15906	1693424	23532	0	161881
	ARPE-19 #1	130	637510	1599122	19830	73493	111222	0	72973
	ARPE-19 #2	342	548919	1240504	20472	37310	108326	0	65895
	ARPE-19 siLa #1	28	146265	594172	6291	26578	103057	0	29168
	NHDF #1	7821	383851	413576	9266	24099	51607	0	29249
	CRO-AP5 #1	61602	182332	188618	4511	8723	62670	2046140	39364
	Source data for panel 1c

## Sheet: Figure S1
	panel S1b: deposited in Zenodo (https://doi.org/10.5281/zenodo.17853128)
	panel S1c: same dataset as in panel 1b but with different y-axis lims
	Source data for panel S1d (right): deposited in Zenodo (https://doi.org/10.5281/zenodo.17853128)
	panel S1e: deposited in Zenodo (https://doi.org/10.5281/zenodo.17853128)
	panel S1f: deposited in Zenodo (https://doi.org/10.5281/zenodo.17853128)
	parameter	primary alignment	not aligned	secondary/supplementary alignment
	bwa sw -z 10 -a 2 -b 1 -q 2 -r 1	2151252	359980	0
	bwa sw	702482	1808750	0
	bwa mem -W 13 -k 6 -x ont2d	2016063	495169	83394
	bwa mem -W 13 -k 6 -T 10 -x ont2d	2511232	0	2374845
	bwa mem -W 13 -k 6 -T 20 -x ont2d	2510536	696	1468492
	bwa mem -W 9 -k 5 -T 10 -x ont2d	2511232	0	2377268
	minimap2 -ax map-ont -k15 -uf	834273	1676959	1043469
	minimap2 -ax splice -k15 -uf	318816	2192416	785845
	Source data for panel S1d (left)
								Source image for panel S1g

## Sheet: Figure S2
	panel S2b: deposited in Zenodo (https://doi.org/10.5281/zenodo.17853128)
	Sample	Trimmed reads	Untrimmed reads
	ARPE-19 #1 poly(A)	1873179	98971
	ARPE-19 #1	1170460	1363367
	ARPE-19 #2	783256	1262691
	ARPE-19 siLa #1	253447	701960
	CRO-AP5 #1	1913397	694144
	NHDF #1	466252	459187
	Source data for panel S2a

## Sheet: Figure S3
	panel S3a: deposited in Zenodo (https://doi.org/10.5281/zenodo.17853128)
	panel S3c: deposited in Zenodo (https://doi.org/10.5281/zenodo.17853128)
	TSS	Abundance			TSS	Abundance
	< -25	70			< -25	34			Total	73493
	-25	2			-25	2			U1	38200
	-24	1			-24	0			U2	14639
	-23	2			-23	0			U4	1186
	-22	3			-22	1			U5	396
	-21	4			-21	3			SNORNA	3826
	-20	5			-20	0			SCARNA	114
	-19	2			-19	2			OTHER	3011
	-18	8			-18	0			Source data for panel S3e
	-17	8			-17	0
	-16	14			-16	0
	-15	20			-15	0
	-14	19			-14	0
	-13	26			-13	0
	-12	71			-12	0
	-11	117			-11	3
	-10	486			-10	0
	-9	376			-9	0
	-8	551			-8	5
	-7	618			-7	2
	-6	385			-6	1
	-5	252			-5	1
	-4	190			-4	1
	-3	219			-3	2
	-2	619			-2	19
	-1	984			-1	8
	0	2187			0	15
	1	10579			1	11
	2	26728			2	29
	3	23026			3	132
	4	28223			4	225
	5	41484			5	272
	6	30839			6	3049
	7	27471			7	12175
	8	42011			8	27139
	9	19979			9	39293
	10	11707			10	52670
	11	12246			11	43627
	12	19067			12	129179
	13	19843			13	14026
	14	8716			14	77580
	15	3689			15	724671
	16	5395			16	49206
	17	5451			17	36806
	18	8896			18	19181
	19	3681			19	6558
	20	2768			20	8053
	21	5012			21	3051
	22	1660			22	3008
	23	1600			23	1005
	24	3933			24	1009
	25	1564			25	1847
	> 25	16876			> 25	17916
	Source data for panel S3b (top)				Source data for panel S3b (bottom)

## Sheet: Figure 2
	panel 2a: deposited in Zenodo (https://doi.org/10.5281/zenodo.17854176)
	Samples	Novel tx 1	Novel tx 2	Novel tx 3	Novel tx 4	Novel tx 5	Novel tx 6	Novel tx 7	Novel tx 8	RNA5-8SN5	RMRP	VTRNA1-1	RN7SK	RNU2-1	c-MYC	GAPDH	POLR3A	RNU1-1-4	POLR3E
	ARPE19 50 ug/ml a-Amanatin 1	-4.38	0.07	5.68333	-0.513333	-0.306667	-8.83333	3.89	0.0133333	1.95333	0.46	3.62	1.62	-2.67	-6.99833	-4.98667	-2.98	1.96667	-3.88
	ARPE19 50 ug/ml a-Amanatin 2	-4.56667	0.856667	3.38333	-0.596667	-0.2	-7.93	3.24	-0.393333	1	0.156667	3.87333	0.84	-3.48333	-8.54	-4.34333	-3.99333	1.20667	-3.77667
	std dev	0.131993	0.556257	1.62635	0.0589256	0.0754247	0.638753	0.459619	0.287557	0.674108	0.214489	0.179134	0.551543	0.575114	1.09012	0.454905	0.716535	0.537401	0.0730677
	Source data for panel 2b

## Sheet: Figure S4
	panel S4a: deposited in Zenodo (https://doi.org/10.5281/zenodo.17854176)
	Samples	Novel tx 1	Novel tx 2	Novel tx 3	Novel tx 4	Novel tx 5	Novel tx 6	Novel tx 7	Novel tx 8	RNA5-8SN5	RMRP	VTRNA1-1	RN7SK	RNU2-1	c-MYC	GAPDH	POLR3A	RNU1-1-4	POLR3E
	ARPE19 150 ug/ml a-Amanatin 1	-3.27333	-0.663333	3.38	-0.926667	0.65	-6.91	4.22	0.923333	1.42667	0.52	2.99667	1.58	-2.17	-7.40833	-3.98	-2.22	2.10667	-5.60667
	ARPE19 150 ug/ml a-Amanatin 2	-3.71667	1.52	1.95	0.23	0.85	-6.09333	3.83667	-1.23667	-0.0266667	0.28	3.54667	0.913333	-3.04333	-9.20667	-3.57667	-3.29	1.48	-5.04667
	Source data for panel S4b
	Samples	Novel tx 1	Novel tx 2	Novel tx 3	Novel tx 4	Novel tx 5	Novel tx 6	Novel tx 7	Novel tx 8	RNA5-8SN5	RMRP	VTRNA1-1	RN7SK	RNU2-1	c-MYC	GAPDH	POLR3A	RNU1-1-4	POLR3E
	ARPE19 250 ug/ml a-Amanatin 1	-1.98333	1.98667	0.293333	0.71	1.97	-4.55333	3.99667	0.131667	-0.483333	0.38	2.93333	0.886667	-2.15333	-8.455	-2.35667	-2.76667	2.05667	-5.59667
	ARPE19 250 ug/ml a-Amanatin 2	-3.31667	1.76	0.253333	1.47	0.856667	-4.92333	3.93	-1.25667	-0.14	0.47	3.11667	0.753333	-3.10667	-9.2	-2.77667	-2.80667	1.39333	-5.12
	Source data for panel S4c

## Sheet: Figure 3
	panels 3a-d: data located in Supplementary File 1 & DRAP3R Github
	panels 3e-h: deposited in Zenodo (https://doi.org/10.5281/zenodo.17854176)

## Sheet: Figure 4
	panel 4a-e: deposited in Zenodo (https://doi.org/10.5281/zenodo.17876201)

## Sheet: Figure S5
	panel S5a-c: deposited in Zenodo (https://doi.org/10.5281/zenodo.17876201)

## Sheet: Figure S6
	panel S6a-d: deposited in Zenodo (https://doi.org/10.5281/zenodo.17876201)

[truncated: 7 more sheets: Figure S7, Figure 5, Figure S8, Figure S9, Figure 6, Figure S10, Figure S11]
